# Supplementary material for: Subtyping of sarcomas based on pathway enrichment scores in bulk and single cell transcriptomes
Source: J Transl Med. 2022 Jan 29;20:48. doi: 10.1186/s12967-022-03248-3 (PMC8800234; doi:10.1186/s12967-022-03248-3)
Supplement: Supplementary file 1 — Additional file 1: Table S1. A summary of the datasets analyzed. [file 12967_2022_3248_MOESM1_ESM.xlsx]

## Sheet: Table S1
Table S1. A summary of the datasets analyzed
Dataset	Full name	# Cancer samples	Source
SARC	Sarcoma	259	TCGA
GSE30929	liposarcoma	140	GEO
GSE71121	Sarcoma	312	GEO
GSE131309	synovial sarcoma	6951 (single cells)	GEO
ACC	adrenocortical carcinoma	79	TCGA
BLCA	bladder urothelial carcinoma	408	TCGA
BRCA	breast invasive carcinoma	1100	TCGA
CESC	cervical squamous cell carcinoma and endocervical adenocarcinoma	306	TCGA
CHOL	cholangiocarcinoma	36	TCGA
COAD	colon adenocarcinoma	287	TCGA
DLBC	lymphoid neoplasm diffuse large B-cell lymphoma	48	TCGA
ESCA	esophageal carcinoma	185	TCGA
GBM	glioblastoma multiforme	166	TCGA
HNSC	head and Neck squamous cell carcinoma	522	TCGA
KICH	kidney chromophobe	66	TCGA
KIRC	kidney renal clear cell carcinoma	534	TCGA
KIRP	kidney renal papillary cell carcinoma	291	TCGA
LAML	acute myeloid leukemia	173	TCGA
LGG	brain lower grade glioma	530	TCGA
LIHC	liver hepatocellular carcinoma	373	TCGA
LUAD	lung adenocarcinoma	517	TCGA
LUSC	lung squamous cell carcinoma	501	TCGA
OV	ovarian serous cystadenocarcinoma	307	TCGA
PAAD	pancreatic adenocarcinoma	179	TCGA
PRAD	prostate adenocarcinoma	498	TCGA
READ	rectum adenocarcinoma	95	TCGA
SKCM	skin cutaneous melanoma	472	TCGA
STAD	stomach adenocarcinoma	415	TCGA
TGCT	testicular germ cell tumors	156	TCGA
THCA	thyroid carcinoma	509	TCGA
THYM	thymoma	120	TCGA
UCEC	uterine corpus endometrial carcinoma	370	TCGA
UVM	uveal melanoma	80	TCGA
