# Supplementary material for: Subtyping of sarcomas based on pathway enrichment scores in bulk and single cell transcriptomes
Source: J Transl Med. 2022 Jan 29;20:48. doi: 10.1186/s12967-022-03248-3 (PMC8800234; doi:10.1186/s12967-022-03248-3)
Supplement: Supplementary file 2 — Additional file 2: Table S2. Pathways, immune signatures, and biological processes and their marker genes. [file 12967_2022_3248_MOESM2_ESM.xlsx]

## Sheet: Table S2
Table S2. Pathways, immune signatures, and biological processes and their marker genes
Pathways															Immune signatures					Biological processes
Natural killer cell mediated cytotoxicity	Antigen processing and presentation	T cell receptor signaling	B cell receptor signaling	JAK-STAT signaling	ECM-receptor interaction	Focal adhesion	Adherens junction	TGF-β signaling	Wnt signaling	Calcium signaling	Cell cycle	Mismatch repair	Homologous recombination		CD8+ T cells	NK cells	Immune cytolytic activity	CD4+ regulatory T cells		Proliferation	Stemness	EMT
HLA-A	IFNG	CD3D	IGH	IL2	COL1A1	COL1A1	NECTIN1	CHRD	PORCN	SLC8A1	CCND1	SSBP1	SSBP1		CD8A	KLRF1	PRF1	CTLA4		CCNB1	DNMT3B	ZEB1
HLA-B	TNF	CD3E	CD79A	IL3	COL1A2	COL1A2	NECTIN2	NOG	WNT1	SLC8A2	CCND2	PMS2	RAD50			KLRC1	GZMA	FOXP3		CDC20	PFAS	ZEB2
HLA-C	PSME1	CD3G	CD79B	IL4	COL2A1	COL2A1	NECTIN3	NBL1	WNT2	SLC8A3	CCND3	MLH1	MRE11					GPR15		CDKN3	XRCC5	SNAI1
HLA-G	PSME2	CD247	LYN	IL5	COL4A2	COL4A2	NECTIN4	MICOS10-NBL1	WNT2B	ATP2B1	CDK4	MSH6	NBN					IL32		CDK1	HAUS6	CDH2
HLA-E	PSME3	CD4	SYK	IL6	COL4A4	COL4A4	PARD3	GREM1	WNT3	ATP2B3	CDK6	MSH2	ATM							MAD2L1	TET1	TGFB1
KIR3DL2	HSPA8	CD8A	BTK	IL7	COL4A6	COL4A6	SRC	GREM2	WNT3A	ATP2B4	RB1	MSH3	BRCA1							PRC1	IGF2BP1
KIR3DL1	HSPA1A	CD8B	DAPP1	IL9	COL4A1	COL4A1	FARP2	THBS1	WNT4	ATP2B2	RBL1	MLH3	BARD1							RRM2	PLAA
KIR3DL3	HSPA2	CD8B2	BLNK	IL10	COL4A5	COL4A5	CDC42	DCN	WNT5A	CHRM1	RBL2	RFC1	RBBP8								TEX10
KIR2DL2	HSPA1L	PTPRC	VAV3	IL11	COL4A3	COL4A3	RAC1	FMOD	WNT5B	CHRM3	ABL1	RFC4	BRIP1								MSH6
KIR2DL1	HSPA1B	LCK	VAV1	IL12A	COL6A1	COL6A1	RAC2	LEFTY1	WNT6	CHRM5	HDAC1	RFC2	TOPBP1								DLGAP5
KIR2DL3	HSPA6	FYN	VAV2	IL12B	COL6A2	COL6A2	RAC3	LEFTY2	WNT7A	ADORA2A	HDAC2	RFC5	ABRAXAS1								SKIV2L2
KIR2DL5A	HSPA4	ZAP70	RAC1	IL13	COL6A3	COL6A3	WASL	FST	WNT7B	ADORA2B	E2F1	RFC3	UIMC1								SOHLH2
KLRC1	HSP90AA1	LCP2	RAC2	IL15	COL6A6	COL6A6	WAS	BMP2	WNT8A	ADRB1	E2F2	PCNA	BABAM1								RRAS2
KLRD1	HSP90AB1	LAT	RAC3	IL17D	COL6A5	COL6A5	IQGAP1	BMP4	WNT8B	ADRB2	E2F3	EXO1	BABAM2								PAICS
PTPN6	HLA-A	ITK	PLCG2	IL19	COL9A1	COL9A1	BAIAP2	BMP6	WNT9A	ADRB3	E2F4	RPA1	BRCC3								CPSF3
PTPN11	HLA-B	TEC	PPP3CA	IL20	COL9A2	COL9A2	WASF1	INHBB	WNT9B	DRD1	E2F5	RPA2	PALB2								LIN28B
ICAM1	HLA-C	NCK1	PPP3CB	IL21	COL9A3	COL9A3	WASF2	BMP5	WNT10B	DRD5	TFDP1	RPA3	BRCA2								IPO5
ICAM2	HLA-F	NCK2	PPP3CC	IL22	LAMA1	LAMA1	WASF3	BMP7	WNT10A	HRH2	TFDP2	RPA4	SEM1								BMPR1A
ITGAL	HLA-G	VAV3	PPP3R1	IL23A	LAMA2	LAMA2	AFDN	BMP8B	WNT11	HTR4	GSK3B	POLD1	SYCP3								ZNF788
ITGB2	HLA-E	VAV1	PPP3R2	IL24	LAMA3	LAMA3	LMO7	BMP8A	WNT16	HTR5A	TGFB1	POLD2	RPA1								ASCC3
PTK2B	HSPA5	VAV2	NFATC1	IFNA1	LAMA5	LAMA5	SSX2IP	GDF5	CER1	HTR6	TGFB2	POLD3	RPA2								FANCB
VAV3	CANX	GRAP2	NFATC2	IFNA2	LAMA4	LAMA4	SORBS1	GDF6	NOTUM	HTR7	TGFB3	POLD4	RPA3								HMGA2
VAV1	B2M	GRB2	NFATC3	IFNA4	LAMB1	LAMB1	ACTN1	GDF7	WIF1	GNAS	SMAD2	LIG1	RPA4								TRIM24
VAV2	PDIA3	PAK1	GRB2	IFNA5	LAMB2	LAMB2	ACTN4	AMH	SERPINF1	GNAL	SMAD3		RAD51								ORC1
RAC1	CALR	PAK2	SOS1	IFNA6	LAMB3	LAMB3	VCL	THSD4	SOST	ADCY1	SMAD4		RAD52								HDAC2
RAC2	TAPBP	PAK3	SOS2	IFNA7	LAMB4	LAMB4	TJP1	FBN1	DKK1	ADCY2	MYC		RAD51B								HESX1
RAC3	TAP1	PAK4	RASGRP3	IFNA8	LAMC1	LAMC1	CDH1	LTBP1	DKK2	ADCY3	ZBTB17		RAD51C								INHBE
PAK1	TAP2	PAK5	HRAS	IFNA10	LAMC2	LAMC2	CTNND1	TGFB1	DKK4	ADCY4	CDKN2A		RAD51D								MIS18A
MAP2K1	CD8A	PAK6	KRAS	IFNA13	LAMC3	LAMC3	CTNNB1	TGFB2	SFRP1	ADCY7	CDKN2B		XRCC2								DCUN1D5
MAP2K2	CD8B	BUB1B-PAK6	NRAS	IFNA14	CHAD	CHAD	CTNNA3	TGFB3	SFRP2	ADCY8	CDKN2C		XRCC3								MRPL3
MAPK1	CD8B2	RHOA	RAF1	IFNA16	RELN	RELN	CTNNA1	INHBA	SFRP4	ADCY9	CDKN2D		RAD54L								CENPH
MAPK3	KIR3DL2	CDC42	MAP2K1	IFNA17	THBS1	THBS1	CTNNA2	INHBC	SFRP5	PRKACA	CDKN1B		RAD54B								MYCN
TNF	KIR3DL1	DLG1	MAP2K2	IFNA21	COMP	COMP	ACTG1	INHBE	RSPO1	PRKACB	CDKN1C		POLD1								HAUS1
CSF2	KIR3DL3	MAPK11	MAPK1	IFNB1	THBS2	THBS2	ACTB	NODAL	RSPO2	PRKACG	CDKN1A		POLD2								GDF3
IFNG	KIR2DL2	MAPK12	MAPK3	IFNG	THBS3	THBS3	RHOA	NEO1	RSPO3	PLN	CCNE1		POLD3								TBCE
KIR2DS1	KIR2DL1	MAPK13	FOS	IFNE	THBS4	THBS4	ACP1	HJV	RSPO4	ATP2A1	CCNE2		POLD4								RIOK2
KIR2DS3	KIR2DL3	MAPK14	JUN	IFNK	FN1	FN1	PTPRM	BMPR1A	LGR4	ATP2A3	CDK2		BLM								BCKDHB
KIR2DS4	KIR2DL4	PLCG1	PRKCB	IFNL1	SPP1	SPP1	PTPRB	BMPR1B	LGR5	ATP2A2	SKP1		TOP3A								RAD1
KIR2DS5	KIR2DL5A	PPP3CA	CARD11	IFNL2	VTN	VTN	PTPRF	ACVR1	LGR6	HRC	CUL1		TOP3B								NREP
KIR2DS2	KLRC1	PPP3CB	BCL10	IFNL3	TNC	TNC	PTPN1	BMPR2	RNF43	STIM1	RBX1		MUS81								ADH5
KLRC2	KLRC2	PPP3CC	MALT1	IFNW1	TNN	TNN	PTPN6	ACVR2A	ZNRF3	STIM2	SKP2		EME1								PLRG1
KLRC3	KLRC3	PPP3R1	CHUK	OSM	TNR	TNR	PTPRJ	RGMA	FZD1	ORAI1	CCNA2										ROR1
NCR2	KLRC4	PPP3R2	IKBKB	LIF	TNXB	TNXB	CSNK2A1	RGMB	FZD7	ORAI2	CCNA1										RAB3B
TYROBP	KLRD1	NFATC1	IKBKG	TSLP	NPNT	VWF	CSNK2A2	AMHR2	FZD2	ORAI3	CDC6										DIAPH3
LCK	KIR2DS1	NFATC2	NFKB1	CTF1	FRAS1	IBSP	CSNK2A3	TGFBR1	FZD3	CACNA1C	CDC45										GNL2
IGH	KIR2DS3	NFATC3	RELA	CSF2	FREM2	ITGA1	CSNK2B	TGFBR2	FZD4	CACNA1D	CDC7										FGF2
FCGR3A	KIR2DS4	SOS1	NFKBIA	CNTF	FREM1	ITGA2	TCF7	ACVR1B	FZD5	CACNA1F	DBF4										NMNAT2
FCGR3B	KIR2DS5	SOS2	NFKBIB	CSF3	DSPP	ITGA2B	TCF7L1	ACVR2B	FZD8	CACNA1S	CDK1										KIF20A
NCR1	KIR2DS2	RASGRP1	NFKBIE	EPO	VWF	ITGA3	TCF7L2	ACVR1C	FZD6	CACNA1A	CCNB1										CENPI
NCR3	IFI30	HRAS	IFITM1	GH1	IBSP	ITGA4	LEF1	BAMBI	FZD10	CACNA1B	CCNB2										DDX1
FCER1G	LGMN	KRAS	CD81	GH2	DMP1	ITGA5	IGF1R	SMAD1	FZD9	CACNA1E	CCNB3										XXYLT1
CD247	CTSB	NRAS	CD19	CSH1	AGRN	ITGA6	INSR	SMAD5	LRP5	CACNA1G	CDC25B										GPR176
ZAP70	HLA-DMA	RAF1	CR2	CSH2	HSPG2	ITGA7	MET	SMAD9	LRP6	CACNA1H	CDC25C										BBS9
SYK	HLA-DMB	MAP2K1	PIK3R1	LEP	ITGA1	ITGA8	EGFR	SMAD2	BAMBI	CACNA1I	YWHAZ										C14orf166
LCP2	HLA-DOA	MAP2K2	PIK3R2	THPO	ITGA2	ITGA9	ERBB2	SMAD3	CSNK1E	CHRNA7	YWHAB										BOD1
LAT	HLA-DOB	MAPK1	PIK3R3	PRL	ITGA2B	ITGA10	FGFR1	SMAD4	TPTEP2-CSNK1E	P2RX1	YWHAQ										CDC123
PLCG1	HLA-DPA1	MAPK3	PIK3CA	EGF	ITGA3	ITGA11	FER	SMAD6	DVL3	P2RX2	YWHAE										SNRPD3
PLCG2	HLA-DPB1	FOS	PIK3CD	PDGFA	ITGA4	ITGAV	FYN	SMAD7	DVL2	P2RX3	YWHAH										FAM118B
SH3BP2	HLA-DQA1	JUN	PIK3CB	PDGFB	ITGA5	ITGB1	YES1	SMURF1	DVL1	P2RX4	YWHAG										DPH3
PIK3CA	HLA-DQA2	PRKCQ	AKT1	IL2RA	ITGA6	ITGB3	MAPK1	SMURF2	FRAT1	P2RX5	PLK1										EIF2B3
PIK3CD	HLA-DQB1	CARD11	AKT2	IL2RB	ITGA7	ITGB4	MAPK3	ZFYVE9	FRAT2	P2RX7	WEE1										RPF2
PIK3CB	HLA-DRA	BCL10	AKT3	IL2RG	ITGA8	ITGB5	SNAI2	ZFYVE16	CSNK2A1	P2RX6	WEE2										APLP1
PIK3R1	HLA-DRB1	MALT1	GSK3B	IL3RA	ITGA9	ITGB6	SNAI1	HAMP	CSNK2A2	GRIN1	PKMYT1										DACT1
PIK3R2	HLA-DRB3	MAP3K7	FCGR2B	IL4R	ITGA10	ITGB7	TGFBR1	ID1	CSNK2A3	GRIN2A	CCNH										PDHB
PIK3R3	HLA-DRB4	MAP2K7	INPP5D	IL5RA	ITGA11	ITGB8	TGFBR2	ID2	CSNK2B	GRIN2C	CDK7										C14orf119
FYN	HLA-DRB5	MAPK8	INPPL1	IL6R	ITGAV	PDGFA	SMAD3	ID3	NKD1	GRIN2D	ANAPC1										DTD1
SHC1	CD74	MAPK10	LILRB2	IL7R	ITGB1	PDGFB	SMAD4	ID4	NKD2	RYR1	ANAPC2										SAMM50
SHC2	CTSL	MAPK9	LILRB1	IL9R	ITGB3	PDGFC	CREBBP	RBL1	CXXC4	RYR2	CDC27										CCL26
SHC3	CTSS	CHUK	LILRB5	IL10RA	ITGB4	PDGFD	EP300	E2F4	SENP2	RYR3	ANAPC4										MED20
SHC4	CD4	IKBKB	LILRB4	IL10RB	ITGB5	EGF	MAP3K7	E2F5	GSK3B	TRDN	ANAPC5										UTP6
GRB2	CIITA	IKBKG	LILRA1	IL11RA	ITGB6	IGF1	NLK	TFDP1	CTNNB1	CASQ1	CDC16										RARS2
SOS1	RFX5	NFKB1	LILRB3	IL12RB1	ITGB7	VEGFA		CREBBP	AXIN1	CASQ2	ANAPC7										ARMCX2
SOS2	RFXANK	RELA	LILRA3	IL12RB2	ITGB8	VEGFB		EP300	AXIN2	ASPH	CDC23										RARS
HRAS	RFXAP	NFKBIA	LILRA2	IL13RA1	CD44	PGF		SP1	APC	CYSLTR1	ANAPC10										MTHFD2
KRAS	CREB1	NFKBIB	LILRA4	IL13RA2	SDC1	VEGFC		TGIF1	APC2	CYSLTR2	ANAPC11										DHX15
NRAS	NFYA	NFKBIE	LILRA6	IL15RA	SDC4	VEGFD		TGIF2	CSNK1A1L	CHRM2	CDC26										HTR7
ARAF	NFYB	CD28	LILRA5	IL20RA	SV2C	HGF		MYC	CSNK1A1	ADRA1A	ANAPC13										MTHFD1L
BRAF	NFYC	ICOS	LOC102725035	IL20RB	SV2B	PDGFRA		CDKN2B	TCF7	ADRA1B	CDC20										ARMC9
RAF1		CD40LG	CD22	IL21R	SV2A	PDGFRB		PITX2	TCF7L1	ADRA1D	PTTG1										XPOT
MICB		PIK3R1	CD72	IL22RA1	CD36	IGF1R		RBX1	TCF7L2	AGTR1	PTTG2										IARS
MICA		PIK3R2	PTPN6	IL22RA2	GP5	KDR		CUL1	LEF1	EDNRA	ESPL1										HDX
ULBP1		PIK3R3	PIK3AP1	IL23R	GP1BA	EGFR		SKP1	CTNNBIP1	EDNRB	SMC1A										ACTRT3
ULBP2		PIK3CA		IL27RA	GP1BB	FLT1		MAPK1	CBY1	F2R	SMC1B										ERCC2
ULBP3		PIK3CD		IL6ST	GP9	FLT4		MAPK3	CHD8	GRM1	SMC3										TBC1D16
KLRK1		PIK3CB		IFNAR1	GP6	MET		IFNG	SOX17	GRM5	STAG2										GARS
KLRC4-KLRK1		PDPK1		IFNAR2	DAG1	ERBB2		TNF	CTBP1	GRPR	STAG1										KIF7
HCST		AKT1		IFNGR1	CD47	SRC		RHOA	CTBP2	HRH1	RAD21										UBE2K
CD48		AKT2		IFNGR2	HMMR	ARHGAP35		ROCK1	CTNND2	HTR2A	TTK										SLC25A3
CD244		AKT3		IFNLR1				PPP2R1B	CREBBP	HTR2B	BUB1										ICMT
PPP3CA		MAP3K8		OSMR				PPP2R1A	EP300	HTR2C	BUB3										UGGT2
PPP3CB		MAP3K14		LIFR				PPP2CA	RUVBL1	LHCGR	BUB1B										ATP11C
PPP3CC		GSK3B		CRLF2				PPP2CB	SMAD4	NTSR1	MAD1L1										SLC24A1
PPP3R1		PDCD1		CNTFR				RPS6KB1	SMAD3	OXTR	MAD2L1										EIF2AK4
PPP3R2		CTLA4		CSF2RA				RPS6KB2	MAP3K7	AVPR1A	MAD2L2										GPX8
NFATC1		PTPN6		CSF2RB					NLK	AVPR1B	FZR1										ALX1
NFATC2		CBLB		CSF3R					MYC	LTB4R2	CDC14B										OSTC
PRKCA		IL2		EPOR					JUN	PTAFR	CDC14A										TRPC4
PRKCB		IL4		GHR					FOSL1	PTGER1	ATR										HAS2
PRKCG		IL5		LEPR					CCND1	PTGER3	ATM										FZD2
SH2D1B		IL10		MPL					CCND2	PTGFR	TP53										TRNT1
SH2D1A		IFNG		PRLR					CCND3	BDKRB1	CHEK1										MMADHC
IFNGR1		CSF2		EGFR					CCN4	BDKRB2	CHEK2										SNX8
IFNGR2		TNF		PDGFRA					PPARD	TACR1	CREBBP										CDH6
IFNA1		CDK4		PDGFRB					MMP7	TACR2	EP300										HAT1
IFNA2				JAK1					PSEN1	TACR3	PRKDC										SEC11A
IFNA4				JAK2					PRKACA	TBXA2R	MDM2										DIMT1
IFNA5				JAK3					PRKACB	TRHR	GADD45A										TM2D2
IFNA6				TYK2					PRKACG	CCKAR	GADD45B										FST
IFNA7				STAT1					TP53	CCKBR	GADD45G										GBE1
IFNA8				STAT2					SIAH1	CXCR4	PCNA
IFNA10				STAT3					CACYBP	GNAQ	SFN
IFNA13				STAT4					SKP1	GNA11	CDC25A
IFNA14				STAT5A					TBL1X	GNA14	ORC1
IFNA16				STAT5B					TBL1Y	GNA15	ORC2
IFNA17				STAT6					TBL1XR1	EGF	ORC3
IFNA21				CISH					BTRC	PDGFA	ORC4
IFNB1				SOCS1					FBXW11	PDGFB	ORC5
IFNAR1				SOCS2					CUL1	PDGFC	ORC6
IFNAR2				SOCS3					RBX1	PDGFD	MCM2
TNFSF10				SOCS4					GPC4	FGF1	MCM3
TNFRSF10A				SOCS5					ROR1	FGF2	MCM4
TNFRSF10B				SOCS7					ROR2	FGF3	MCM5
FASLG				SOCS6					RYK	FGF4	MCM6
FAS				BCL2					VANGL2	FGF17	MCM7
GZMB				MCL1					VANGL1	FGF6
PRF1				BCL2L1					PRICKLE1	FGF7
CASP3				PIM1					PRICKLE2	FGF8
BID				MYC					PRICKLE4	FGF9
RAET1G				CCND1					PRICKLE3	FGF10
RAET1L				CCND2					INVS	FGF16
RAET1E				CCND3					DAAM1	FGF5
				CDKN1A					DAAM2	FGF18
				AOX1					RHOA	FGF20
				GFAP					ROCK2	FGF22
				STAM2					RAC1	FGF19
				STAM					RAC2	FGF21
				PTPN2					RAC3	FGF23
				PTPN6					MAPK8	VEGFA
				IRF9					MAPK10	VEGFB
				CREBBP					MAPK9	VEGFC
				EP300					PLCB1	VEGFD
				PIAS1					PLCB2	NGF
				PIAS2					PLCB3	HGF
				PIAS3					PLCB4	MST1
				PIAS4					CAMK2A	GDNF
				FHL1					CAMK2D	EGFR
				PTPN11					CAMK2B	ERBB2
				GRB2					CAMK2G	ERBB3
				SOS1					PPP3CA	ERBB4
				SOS2					PPP3CB	PDGFRA
				HRAS					PPP3CC	PDGFRB
				RAF1					PPP3R1	FGFR1
				PIK3CA					PPP3R2	FGFR2
				PIK3CD					PRKCA	FGFR3
				PIK3CB					PRKCB	FGFR4
				PIK3R1					PRKCG	FLT1
				PIK3R2					NFATC1	FLT4
				PIK3R3					NFATC2	KDR
				AKT1					NFATC3	NTRK1
				AKT2					NFATC4	NTRK2
				AKT3						NTRK3
				MTOR						MET
										MST1R
										RET
										IGH
										PLCD1
										PLCD3
										PLCD4
										PLCB1
										PLCB2
										PLCB3
										PLCB4
										PLCG1
										PLCG2
										PLCE1
										PLCZ1
										ITPR1
										ITPR2
										ITPR3
										CD38
										TPCN1
										TPCN2
										MCOLN1
										MCOLN2
										MCOLN3
										SPHK1
										SPHK2
										MCU
										VDAC1
										VDAC2
										VDAC3
										SLC25A4
										SLC25A5
										SLC25A6
										SLC25A31
										PPIF
										TNNC1
										TNNC2
										CALML3
										CALM2
										CALM3
										CALM1
										CALML6
										CALML5
										CALML4
										PHKG1
										PHKG2
										PHKB
										PHKA2
										PHKA1
										MYLK
										MYLK2
										MYLK3
										MYLK4
										CAMK1D
										CAMK1G
										CAMK1
										CAMK2A
										CAMK2D
										CAMK2B
										CAMK2G
										CAMK4
										PPP3CA
										PPP3CB
										PPP3CC
										PPP3R1
										PPP3R2
										NOS1
										NOS2
										NOS3
										PDE1A
										PDE1B
										PDE1C
										PTK2B
										ITPKB
										ITPKA
										ITPKC
										PRKCA
										PRKCB
										PRKCG
