# Supplementary material for: Subtyping of sarcomas based on pathway enrichment scores in bulk and single cell transcriptomes
Source: J Transl Med. 2022 Jan 29;20:48. doi: 10.1186/s12967-022-03248-3 (PMC8800234; doi:10.1186/s12967-022-03248-3)
Supplement: Supplementary file 4 — Additional file 4: Table S3. Pearson correlations between the methylation levels and expression levels of the genes having significantly different methylation levels among the sarcoma subtypes. [file 12967_2022_3248_MOESM4_ESM.xlsx]

## Sheet: Table S3
Table S3. Pearson correlations between the methylation levels and expression levels of the genes having significantly different methylation levels among the sarcoma subtypes
	Gene	P value	correlation coefficient
	CX3CL1	4.25025e-11	-0.39493
	THRA	3.66305e-32	-0.64743
	PRELP	1.02047e-14	-0.456204
	MRAP2	0.00171938	-0.193877
	ZBTB16	9.44708e-06	-0.271364
	DGKD	1.51503e-13	-0.43769
	SPARCL1	5.48208e-25	-0.583096
	SSPN	4.96013e-15	-0.460971
	GABBR1	6.128e-29	-0.620345
	ARHGEF12	4.73492e-12	-0.412305
	GRM2	5.42988e-19	-0.515585
	RBPMS	2.92055e-36	-0.678307
	SPEG	4.19891e-32	-0.646955
	EFS	2.59389e-15	-0.465192
	SLC29A1	6.42473e-18	-0.501725
	ROCK2	3.68045e-12	-0.414237
	KLHL25	1.68384e-22	-0.55692
	INTS7	2.99016e-20	-0.531079
	WWTR1	4.48709e-13	-0.42991
	PALLD	1.52788e-33	-0.658238
	KCTD15	6.72002e-19	-0.514413
	INPP5J	2.23125e-14	-0.45095
	SETMAR	2.01775e-40	-0.70621
	LDLRAD3	2.78034e-08	-0.336655
	RGS9	4.6822e-05	-0.250134
	ANKS1A	1.32297e-13	-0.438648
	ATL1	2.79325e-29	-0.623342
	DAB2IP	1.63855e-17	-0.496305
	MTMR11	2.3603e-49	-0.756732
	CDAN1	1.25472e-24	-0.579453
	SHROOM3	1.62197e-17	-0.496364
	ASB16	7.24489e-22	-0.549863
	KIAA0195	1.133e-12	-0.423111
	ERC1	5.60754e-15	-0.460165
	CLUAP1	0.000133958	-0.235108
	NUMA1	8.35122e-38	-0.689033
	BMF	4.73237e-12	-0.41231
	RNF138P1	1.56577e-10	-0.384105
	LYSMD1	1.2066e-31	-0.643258
	NRXN2	3.24825e-10	-0.37787
	PAK6	3.95008e-15	-0.46246
	ZNF205	1.45681e-08	-0.343022
	CAP2	1.53166e-16	-0.482962
	FAM172A	1.41833e-19	-0.522858
	FBXW10	0.00232639	-0.188424
	STOX2	3.55371e-14	-0.447781
	C9orf3	2.45105e-34	-0.664268
	PCGF2	2.76438e-09	-0.358769
	FBXO17	2.07164e-26	-0.597074
	MSRB2	2.20252e-09	-0.360857
	BCL9	1.43984e-24	-0.578843
	CCDC136	1.8279e-10	-0.382793
	LDB1	2.72504e-17	-0.493319
	C1orf104	1.28751e-12	-0.422161
	ELAC1	6.3332e-11	-0.391661
	RASL11B	3.29487e-38	-0.691765
	CPA2	4.02344e-09	-0.355288
	RPS6KA5	5.87064e-09	-0.351741
	KIAA0182	2.25009e-11	-0.40007
	DDR1	3.35809e-26	-0.595055
	HHAT	6.31661e-05	-0.245949
	CDRT1	0.425509	0.0497268
	SCRG1	4.62683e-46	-0.739428
	CBX5	1.26889e-13	-0.438942
	CSDC2	1.00177e-33	-0.659642
	LIMCH1	1.96978e-10	-0.382158
	MKL2	9.9153e-05	-0.239507
	KBTBD10	1.6957e-10	-0.38343
	NRSN2	1.67054e-23	-0.567762
	DIP2C	4.56075e-28	-0.612539
	FADS2	1.3061e-13	-0.438739
	KIAA0240	1.22811e-26	-0.599243
	FAM131A	3.2545e-43	-0.723263
	ANO6	2.62432e-12	-0.416812
	SEMA4C	1.41108e-21	-0.546582
	EXOC6B	2.2404e-07	-0.31505
	INCA1	0.000126494	-0.235952
	HIP1	9.46551e-13	-0.424443
	LASS6	1.17134e-11	-0.405256
	TIGD3	0.288893	-0.0661473
	DTX3	5.08896e-24	-0.573188
	NES	1.14658e-25	-0.589857
	SNRPE	0.00912257	-0.161732
	RUSC2	1.52674e-23	-0.568176
	LARP1	6.23929e-06	-0.276584
	KLHL38	8.5811e-17	-0.486477
	ARID1B	1.18617e-14	-0.455201
	IGSF9B	4.3032e-19	-0.516857
	ATP8B2	1.17649e-11	-0.405221
	NFIC	7.35217e-21	-0.538301
	SOX15	8.78348e-44	-0.726588
	PXMP4	3.2236e-06	-0.28468
	SYNM	8.52264e-18	-0.500099
	SIX5	1.62823e-20	-0.53423
	GDF5	0.000610454	-0.211547
	KIAA1370	3.91605e-07	-0.308969
	DGKI	1.29858e-06	-0.295431
	FBXL22	6.92123e-44	-0.727187
	KLHL23	9.98908e-29	-0.618465
	ZFP106	8.66507e-14	-0.441618
	WDR34	0.0434456	-0.12559
	KANK2	4.70003e-42	-0.716333
	CPEB3	6.6691e-07	-0.30304
	CKMT2	1.19532e-44	-0.731557
	COL9A2	1.11594e-12	-0.423224
	SEPHS1	3.29162e-14	-0.448305
	C9orf9	6.85649e-06	-0.275406
	PLEKHM3	1.82486e-07	-0.317251
	XKR9	7.77852e-09	-0.34907
	NFATC4	1.40442e-15	-0.469133
	SLC20A2	8.02649e-30	-0.628033
	RAVER1	2.49675e-09	-0.359707
	TNRC6C	4.80825e-10	-0.374464
	KIAA0556	1.38015e-06	-0.294724
	DLG2	2.2563e-11	-0.400048
	FOXN3	2.04067e-22	-0.556
	PRPF40B	4.19605e-05	-0.251648
	SCD5	2.27359e-10	-0.380935
	PIAS1	7.79229e-17	-0.487058
	C6orf155	2.57257e-09	-0.359432
	SPAG16	5.23499e-13	-0.428789
	AKAP2	3.56039e-07	-0.310015
	DDR2	7.61317e-12	-0.40863
	SACS	3.09477e-15	-0.464048
	SERTAD4	6.29539e-25	-0.58249
	GNAQ	1.58968e-11	-0.402841
	CTF1	7.82012e-37	-0.682337
	NPEPPS	4.58056e-09	-0.354075
	DDX11	6.32745e-05	-0.245925
	SLC47A1	5.71428e-12	-0.410856
	DIXDC1	4.90075e-29	-0.621201
	HSPB1	3.57821e-07	-0.309961
	C1orf229	3.09119e-17	-0.492574
	SNTB2	5.4838e-10	-0.373313
	BCL7A	1.02885e-27	-0.609312
	PFN2	2.43185e-12	-0.417388
	PHF2	5.70847e-18	-0.502403
	ZNF704	3.2309e-19	-0.518418
	SLC44A2	6.67193e-06	-0.275748
	ABL1	2.77559e-13	-0.433377
	C1orf56	0.000234562	-0.226688
	CSPG4	1.36193e-16	-0.483677
	GSTA4	2.16958e-16	-0.48083
	CLIP3	7.95819e-18	-0.500495
	MAP1LC3A	1.47927e-16	-0.483174
	COL4A2	1.62583e-33	-0.658031
	BCAS3	1.37829e-11	-0.403972
	PTMS	5.49516e-08	-0.329784
	ARID5B	7.872e-12	-0.408369
	PARK2	1.11626e-07	-0.322453
	C14orf43	5.99619e-06	-0.277078
	CBFA2T2	7.99427e-23	-0.560459
	MYOCD	2.4801e-27	-0.60578
	C2orf3	3.83305e-15	-0.462656
	MTMR3	3.69864e-06	-0.283016
	GSTCD	0.000137705	-0.2347
	TENC1	4.6991e-16	-0.476044
	C6orf208	9.05207e-16	-0.471924
	PHC1	2.52521e-19	-0.519754
	KCNMA1	1.48408e-13	-0.437836
	SHC4	3.56477e-05	-0.253882
	CKAP2L	1.74174e-08	-0.341277
	TCF7L1	6.14182e-18	-0.501984
	AGAP1	0.000671986	-0.209968
	NOS1AP	1.56393e-18	-0.509728
	RUFY2	1.59051e-11	-0.402837
	TTPA	4.6104e-05	-0.250348
	LRRC20	3.82375e-09	-0.355763
	IL11RA	1.83828e-30	-0.633477
	MPP2	1.69973e-22	-0.556875
	FAT1	5.0522e-12	-0.411806
	DCAF8	4.29034e-10	-0.375457
	WNT3	0.000342959	-0.220796
	BAHCC1	2.5951e-13	-0.433859
	C3orf64	1.21513e-31	-0.643233
	ANKRD50	1.04168e-35	-0.674355
	SLC41A1	3.14095e-19	-0.518571
	PTK2	1.20167e-16	-0.484439
	TULP3	4.97222e-17	-0.489751
	GNAO1	9.43532e-14	-0.441023
	SYNE1	1.73302e-16	-0.482207
	SLC25A15	6.48215e-09	-0.350803
	TTLL11	3.53018e-06	-0.283581
	DTL	7.57785e-15	-0.45818
	IRS1	1.43482e-22	-0.557684
	COL4A1	3.29956e-10	-0.377735
	SLC25A23	4.00662e-18	-0.504423
	EPM2A	1.80339e-20	-0.533702
	ACCN3	0.129831	-0.0943694
	AGAP11	7.85041e-34	-0.660449
	RGMA	2.98388e-14	-0.448975
	HSPA4L	1.49821e-13	-0.437769
	CAMK2G	1.28592e-19	-0.523382
	POU2F3	0.575687	-0.0349362
	RPTOR	3.71099e-19	-0.517665
	KIRREL	1.73745e-08	-0.341301
	HAUS1	6.44312e-10	-0.371895
	C20orf117	3.28364e-15	-0.463663
	BAT2	2.2743e-18	-0.507627
	AHDC1	4.6027e-26	-0.593729
	MORN1	0.00141137	-0.197361
	SCN2B	7.86827e-11	-0.389866
	TTLL5	7.39493e-15	-0.458341
	CDKL1	7.25538e-38	-0.689448
	RAB11FIP3	5.51844e-09	-0.352325
	RNF112	5.7125e-35	-0.668969
	NCKAP1	9.10111e-15	-0.456965
	FBXO32	6.33053e-35	-0.66864
	SRC	5.37043e-12	-0.411335
	C15orf41	5.40895e-20	-0.527975
	PER2	9.45126e-20	-0.525023
	FGD6	1.05366e-06	-0.297841
	DST	2.40479e-21	-0.543933
	TEAD2	1.1854e-11	-0.405162
	WISP1	0.000367149	-0.219723
	FAM178B	3.64129e-16	-0.477631
	GPT	4.79166e-05	-0.249813
	TNK1	0.00336067	-0.181588
	C1orf51	1.18199e-26	-0.599401
	GNAZ	3.26855e-20	-0.530615
	PBXIP1	4.29626e-08	-0.332286
	ADAM22	8.52381e-16	-0.472305
	MTA3	2.20805e-17	-0.494557
	CHRDL2	5.08403e-13	-0.429002
	LDOC1L	7.63149e-12	-0.408611
	TAF4	3.84409e-08	-0.333409
	MYOM1	1.13494e-35	-0.674086
	MRPS27	7.74113e-09	-0.349116
	CCDC89	6.0378e-20	-0.527396
	TP53I13	0.0143755	-0.151946
	RWDD3	0.000599226	-0.211851
	TNPO2	6.69492e-25	-0.582221
	ADAMTS12	0.000281374	-0.223885
	KCNC1	1.38967e-11	-0.403906
	CC2D2A	1.87312e-17	-0.495522
	TCP11L2	1.38811e-07	-0.320158
	AES	1.12864e-08	-0.345498
	PACSIN3	6.63312e-27	-0.601778
	CCDC81	6.64372e-19	-0.514476
	PHF17	3.533e-06	-0.283572
	C1orf213	8.23639e-07	-0.300653
	ACTN1	8.45269e-48	-0.74874
	C10orf107	2.47117e-13	-0.434209
	TPM2	1.63842e-67	-0.831335
	SPIRE2	1.08716e-13	-0.440029
	PDE4D	1.886e-23	-0.567202
	TRMT61A	1.49185e-06	-0.293818
	SMARCC2	9.07931e-09	-0.347591
	NECAB1	6.20244e-27	-0.602053
	LOC100270746	1.27787e-16	-0.484065
	FAM83D	5.20665e-10	-0.373767
	CPNE5	3.60844e-06	-0.283315
	C17orf100	6.51262e-06	-0.276049
	EDNRA	2.84833e-40	-0.70526
	C15orf33	6.30082e-13	-0.427436
	AKAP8	1.61765e-07	-0.318536
	MYADM	8.98824e-15	-0.457048
	ARAP3	7.16815e-22	-0.549915
	CD177	0.000464544	0.215977
	DNM3	7.71682e-13	-0.425949
	RNPS1	4.6979e-06	-0.280094
	PDLIM3	5.05833e-19	-0.515973
	PRRT3	0.000637075	-0.210847
	FGGY	8.93086e-06	-0.272077
	SHC1	5.12953e-21	-0.540127
	UNC5C	3.11903e-18	-0.505844
	MYO18A	0.00153997	-0.195829
	ACTA2	4.05815e-35	-0.67006
	MAPKBP1	1.00373e-25	-0.590425
	SKIV2L2	1.86228e-11	-0.401582
	SEMA6A	3.45305e-24	-0.574937
	CYP3A5	2.07632e-06	-0.289937
	DAAM1	1.08263e-21	-0.54789
	CPEB4	6.66957e-21	-0.538797
	SSC5D	6.65651e-15	-0.459036
	EXTL3	6.03811e-13	-0.427747
	GEFT	2.90001e-16	-0.479041
	PDZRN3	5.90153e-39	-0.696737
	SAMD4A	2.63437e-15	-0.465091
	TAGLN	6.51907e-50	-0.759532
	BAT1	5.08364e-10	-0.373977
	KIAA1429	2.20648e-08	-0.338949
	LIG3	6.70869e-13	-0.426977
	CHD9	1.16354e-08	-0.345203
	RNF215	8.49606e-06	-0.272709
	FNIP1	3.45943e-20	-0.530319
	TUBG2	0.000175749	-0.231065
	USP21	1.27536e-15	-0.469748
	LTBP3	6.98304e-14	-0.443122
	NT5DC3	9.66515e-19	-0.512406
	PPP1R3C	5.57028e-32	-0.64597
	FRMD6	1.03087e-12	-0.423812
	RBM24	1.36607e-51	-0.767719
	TOM1L2	8.70146e-17	-0.486393
	IGFALS	0.00226653	-0.1889
	RBM20	5.42174e-24	-0.572901
	RHOJ	2.02433e-16	-0.481255
	LPHN1	7.6954e-11	-0.39005
	RBM16	3.42509e-06	-0.283947
	IL22RA1	1.09276e-05	-0.269506
	FAM54B	6.43415e-09	-0.350873
	CHST14	3.31562e-07	-0.310796
	TIMM44	4.04847e-12	-0.413508
	KIAA1614	9.83278e-22	-0.548364
	YJEFN3	0.0032495	-0.182223
	KCNE4	3.14337e-11	-0.397379
	MYLK	1.55557e-47	-0.747347
	GLIPR2	0.000173675	-0.231243
	RAD50	1.29427e-06	-0.295469
	DACT3	3.72476e-32	-0.647372
	C14orf4	6.57217e-20	-0.526948
	DAGLA	8.71987e-08	-0.32503
	C1orf204	6.0533e-07	-0.304129
	FAM63A	6.38742e-26	-0.592345
	SEMA5A	5.29337e-13	-0.428708
	PLEKHG2	1.5991e-21	-0.545963
	C3orf45	7.51014e-10	-0.370542
	LRP3	0.000958104	-0.204034
	IL17RC	1.19651e-17	-0.498136
	RAD51L1	0.00068301	-0.209699
	TGFB1I1	1.1242e-48	-0.753283
	SLC8A1	5.67711e-17	-0.488958
	RERE	3.89694e-12	-0.4138
	SLC4A8	5.07801e-13	-0.429011
	PANK3	0.000193545	-0.229612
	GSN	1.98765e-24	-0.577409
	STEAP2	5.39622e-19	-0.515619
	HDAC9	2.24739e-18	-0.507694
	SLC45A1	0.00713358	-0.166816
	NKD1	7.54617e-20	-0.526217
	ZNF184	4.9106e-16	-0.475769
	MEG8	1.02588e-12	0.423848
	WDR90	5.3028e-07	-0.305609
	EMILIN3	2.44439e-25	-0.586606
	SMARCD3	6.3263e-11	-0.391669
	NEXN	3.66841e-09	-0.356149
	PLEKHH3	3.52019e-19	-0.517952
	CARHSP1	0.00534149	-0.172628
	FOXJ3	1.05479e-15	-0.470955
	ZHX2	1.32883e-21	-0.546879
	ZNF532	3.40136e-20	-0.530407
	ANKS1B	1.65838e-13	-0.43705
	INHBA	1.57683e-22	-0.557233
	RASSF3	1.17939e-17	-0.498219
	NXPH3	4.24425e-15	-0.461991
	POPDC2	1.33569e-38	-0.694388
	MLLT1	6.03013e-13	-0.427757
	CAMK1	3.3705e-08	-0.334731
	PRRT2	4.24178e-31	-0.638787
	CNNM3	0.00409337	-0.177824
	PARN	9.2058e-06	-0.271692
	ACSBG1	3.67409e-10	-0.376804
	ZNF219	1.93335e-13	-0.435961
	SBK1	1.52402e-05	-0.265209
	NFIX	5.55807e-40	-0.703406
	ADCY5	8.19155e-21	-0.537751
	B3GALTL	6.18644e-15	-0.459519
	CAND2	1.90729e-34	-0.665084
	CDC42EP3	5.04351e-54	-0.779015
	AGBL4	3.7256e-11	-0.396002
	OAZ2	8.73429e-16	-0.47215
	SEPW1	9.40673e-10	-0.368541
	TOB1	1.66149e-35	-0.672889
	CACNA1C	1.05748e-28	-0.618245
	MYOM3	0.314038	-0.0628006
	PTPN14	2.27894e-06	-0.288833
	PPP1R12B	7.65749e-19	-0.513694
	RAB30	8.14295e-14	-0.442052
	C17orf51	1.60416e-12	-0.420519
	SCUBE3	5.40924e-20	-0.527975
	SLC6A9	2.0825e-07	-0.315836
	C6orf168	1.44088e-25	-0.58888
	TACR2	2.55858e-13	-0.43396
	NECAB3	3.90298e-25	-0.584577
	PTPRK	4.15148e-07	-0.308325
	MANSC1	1.70449e-13	-0.436856
	ZFP3	5.61651e-08	-0.329561
	MB	3.09507e-14	-0.448725
	ID4	3.41877e-16	-0.478023
	NRBP2	2.1574e-14	-0.451178
	ZNF512B	7.53525e-15	-0.458217
	ZNF454	9.50617e-33	-0.652073
	AFF3	4.49483e-14	-0.446168
	WTIP	1.03894e-07	-0.323204
	TRIM2	1.08068e-16	-0.485082
	KLHDC8A	4.60903e-18	-0.503625
	ARVCF	3.9703e-13	-0.430797
	AFAP1L1	1.91228e-06	-0.290908
	DCLK2	6.25486e-24	-0.572253
	C1QTNF6	0.0597778	-0.117132
	C21orf82	7.17393e-19	-0.514053
	SETBP1	7.82363e-32	-0.644781
	ZNF48	3.11594e-07	-0.311474
	LOC100272217	0.00495857	-0.174094
	C10orf116	1.11198e-27	-0.609002
	RYR3	1.22844e-12	-0.422511
	CPEB1	5.23771e-07	-0.305747
	CYP2C18	0.00204435	0.190772
	ACTG2	6.10429e-39	-0.69664
	ANKRD34A	2.7663e-17	-0.49323
	SETD5	1.70019e-14	-0.452786
	POU6F1	5.02353e-20	-0.528364
	MPP3	3.59239e-09	-0.356344
	C1orf161	0.637739	-0.0293939
	TACC2	1.4786e-20	-0.534726
	ZNF641	0.000118099	-0.23696
	FSCN2	0.00521091	-0.173117
	PLEKHG3	8.1599e-22	-0.54928
	C21orf63	1.63995e-11	-0.402594
	CTNND1	4.37032e-13	-0.430101
	FAM196B	0.0432668	-0.125696
	EPAS1	1.14432e-11	-0.405439
	TMEM9	3.32002e-09	-0.357076
	TCEA3	2.82393e-25	-0.585982
	RNASEH2C	0.0117819	-0.156292
	SYT11	3.35485e-10	-0.377591
	CREBBP	8.00936e-14	-0.442167
	CD320	0.0251566	-0.13912
	GAS8	1.02374e-07	-0.323358
	ST6GALNAC3	4.88154e-14	-0.4456
	SLC25A16	0.139589	-0.0920466
	FAM13A	2.46449e-09	-0.359826
	GRM6	1.29627e-09	-0.365669
	ARHGEF17	6.9197e-36	-0.675633
	ANKRD32	8.07467e-07	-0.300879
	TBC1D24	6.54318e-05	-0.245452
	INPP5A	2.11062e-15	-0.466522
	KIAA0146	1.65822e-09	-0.363443
	AXIN2	2.48562e-21	-0.543767
	RASL10B	1.45446e-19	-0.522723
	RALGPS1	3.84936e-13	-0.431021
	MTSS1L	5.48831e-24	-0.572846
	PCMTD1	3.13965e-16	-0.47855
	ZNF529	5.95382e-18	-0.502162
	LOC730101	8.0354e-36	-0.675167
	PRRT1	3.21932e-37	-0.685015
	MBNL2	5.53565e-22	-0.551177
	BOC	1.28783e-33	-0.658807
	CA12	1.26951e-13	-0.438939
	CEP68	2.66164e-20	-0.531685
	ISYNA1	1.92969e-30	-0.633299
	SCHIP1	8.08895e-22	-0.549323
	PTGFRN	2.19385e-16	-0.480761
	TRIM3	6.54446e-05	-0.245449
	OSBPL10	8.96432e-28	-0.609861
	DMPK	1.21076e-28	-0.617721
	B3GALNT2	7.69071e-32	-0.644842
	MRVI1	4.51466e-28	-0.612579
	STBD1	9.80413e-26	-0.590525
	PKD1	5.74624e-26	-0.592793
	PRR19	4.22857e-15	-0.462015
	SPIRE1	2.35561e-11	-0.399702
	RNF216	2.68931e-07	-0.313076
	C14orf159	1.57496e-06	-0.293186
	TNRC6A	6.15635e-08	-0.328622
	SHISA4	2.68644e-06	-0.286871
	AKAP1	3.98091e-24	-0.574296
	C1QTNF7	1.14971e-16	-0.484707
	VLDLR	1.39641e-10	-0.385071
	PPP1R14A	7.27334e-26	-0.591795
	NDE1	6.87555e-24	-0.571824
	C8orf85	1.53641e-15	-0.468559
	DAPK3	3.33785e-16	-0.478171
	SGIP1	2.07895e-25	-0.587304
	MAGI1	5.34834e-13	-0.428633
	TEAD3	3.73299e-54	-0.779603
	PLEKHA9	0.000317713	-0.221995
	ZNF135	2.55706e-29	-0.623677
	ANKRD44	1.58359e-05	-0.264709
	NCRNA00085	1.33282e-05	-0.266949
	WWOX	1.16646e-05	-0.268669
	TESK2	2.62314e-15	-0.465119
	UNC45A	2.05231e-08	-0.339664
	LOXL3	1.87142e-35	-0.672514
	ZNF239	3.91189e-18	-0.504559
	C8orf84	1.29858e-27	-0.608382
	C1orf216	2.45158e-06	-0.287964
	SLC4A7	2.86238e-13	-0.433156
	CREB3L4	9.17752e-12	-0.407171
	PDIA5	3.37212e-08	-0.334726
	NTF3	7.62132e-14	-0.442513
	GPR156	4.17126e-06	-0.281551
	ST5	1.08778e-31	-0.643623
	ZAK	2.05211e-18	-0.508205
	CDC20B	0.00300251	-0.183707
	ZNF660	5.80599e-10	-0.372812
	C6orf41	1.36907e-07	-0.320304
	ROM1	1.15796e-07	-0.322068
	KLHL22	1.23341e-06	-0.296026
	MEGF11	1.91116e-08	-0.340366
	VPS13B	3.11982e-11	-0.39744
	SCMH1	7.05519e-26	-0.591924
	GPR75	0.00717632	-0.166694
	CSRP1	5.31207e-68	-0.832952
	TSC22D1	4.49619e-27	-0.603366
	SLC26A11	1.2766e-10	-0.385826
	BTG3	8.14308e-17	-0.486792
	NTN3	1.78444e-15	-0.467601
	ANK3	6.1696e-15	-0.459537
	KCNK3	0.00038339	-0.219038
	CLIP1	1.76412e-14	-0.452537
	FRK	1.80614e-18	-0.508922
	C4orf36	1.27308e-07	-0.321071
	PSORS1C1	4.34686e-06	-0.281047
	MSRB3	5.34188e-16	-0.475243
	PHKG1	5.2357e-25	-0.583297
	CABC1	3.04427e-13	-0.432713
	CD9	1.50268e-29	-0.625684
	RAPGEF4	1.00552e-10	-0.387826
	KRBA1	1.09005e-18	-0.511739
	IGFBP7	2.21429e-17	-0.494541
	ATP8B4	7.71792e-12	-0.408523
	BMPR2	6.02672e-13	-0.427761
	ATL2	3.6164e-21	-0.541889
	SMAP1	1.13435e-05	-0.269027
	PPP1R10	5.08525e-06	-0.279119
	PTPRF	8.11518e-19	-0.513373
	ACOT2	7.80564e-22	-0.549498
	HDAC4	1.66995e-18	-0.509361
	MCHR1	4.78019e-14	-0.445745
	DRD2	7.85694e-17	-0.487008
	ODF3L1	3.69563e-05	-0.25339
	C11orf80	0.000525355	-0.213993
	PPP1R3B	1.50136e-26	-0.598411
	TTF2	0.000293537	-0.223228
	RBM12	1.01595e-08	-0.346512
	C2orf73	4.49664e-05	-0.250693
	DLX5	1.61602e-15	-0.468236
	ZNF83	3.31465e-14	-0.448257
	PARD3	1.24588e-23	-0.56911
	ADAM19	7.82035e-14	-0.442334
	MFHAS1	2.51259e-11	-0.399184
	MYH11	9.25132e-32	-0.644193
	CCNO	0.00124808	-0.199502
	RAB17	1.82214e-09	-0.362587
	PELI3	1.84968e-07	-0.317107
	ASTN1	1.72284e-08	-0.341384
	STAU2	1.04834e-09	-0.367574
	RAVER2	6.65812e-16	-0.473861
	C20orf4	0.000636432	-0.210863
	SYNGAP1	3.58227e-18	-0.505059
	LSM11	1.76304e-16	-0.482102
	LDB3	1.17526e-36	-0.681098
	RAMP1	6.63454e-32	-0.645359
	TTC7B	3.76382e-15	-0.462775
	ITPR1	3.16089e-30	-0.631488
	DIRC3	4.59412e-15	-0.461473
	ZNF629	1.28756e-10	-0.385754
	DBNDD2	2.34084e-24	-0.576679
	GNG11	4.78207e-06	-0.279876
	CDC42EP4	9.99383e-29	-0.618463
	LRP6	1.35902e-20	-0.53516
	MICAL3	5.93298e-32	-0.64575
	COG7	7.57263e-10	-0.370469
	NFE2L1	5.70615e-10	-0.372964
	NENF	6.21462e-09	-0.351202
	ZNF433	4.19413e-17	-0.490765
	SLC16A14	5.17425e-11	-0.393322
	FGFR1	5.52547e-11	-0.392783
	TMEM136	3.83844e-18	-0.504667
	TUSC3	3.88206e-18	-0.504603
	IFT140	9.21996e-11	-0.388549
	ZNF853	3.9234e-15	-0.462504
	BCHE	6.80405e-08	-0.327594
	FAM92A1	3.26347e-07	-0.310969
	ATN1	1.17185e-15	-0.470287
	CGNL1	1.85226e-08	-0.340673
	PYGO2	2.10384e-15	-0.466543
	GPR81	3.40973e-20	-0.530394
	MSL1	1.43382e-05	-0.266002
	CLCC1	1.1546e-09	-0.366709
	KCNH2	1.87929e-23	-0.567219
	CTDSPL	8.2445e-17	-0.486718
	NOTCH3	2.29711e-11	-0.399904
	SMYD4	5.86214e-12	-0.410658
	KLHDC8B	6.90573e-14	-0.443199
	CIRBP	4.49227e-09	-0.354258
	BVES	3.12522e-15	-0.463984
	SYT12	0.00286817	-0.184562
	MUM1	7.32879e-15	-0.458401
	ADCY2	5.60609e-11	-0.392664
	DOM3Z	2.02296e-13	-0.435638
	CBX7	1.29474e-08	-0.344169
	ZCCHC14	3.72867e-10	-0.376676
	SLC9A5	3.49171e-07	-0.310229
	DYNC1LI2	3.29018e-07	-0.31088
	LAMA4	4.2563e-22	-0.552454
	LRTOMT	2.35811e-08	-0.338292
	SGEF	3.05502e-26	-0.595451
	SGCA	2.30349e-47	-0.746445
	ABCB9	2.77905e-29	-0.623361
	SVIL	1.14579e-28	-0.617935
	AGBL3	0.00250607	-0.18706
	ANGPTL1	2.40683e-31	-0.640811
	NPR2	4.80197e-14	-0.445713
	C9orf45	2.10243e-06	-0.289789
	ZNF667	4.23273e-40	-0.704163
	SF3B1	0.00112864	-0.201238
	ITGA10	1.7286e-34	-0.665403
	CRTAC1	1.41983e-10	-0.384931
	SLC2A14	0.63416	-0.0297069
	LMOD1	1.11799e-44	-0.731722
	C6orf162	3.6646e-09	-0.356159
	ARL10	3.57246e-06	-0.283437
	PRPH	2.97879e-40	-0.705136
	PRKAG2	8.73055e-20	-0.525445
	KIAA1377	1.93182e-07	-0.316642
	MTAP	1.85473e-12	-0.419431
	CPA4	7.1528e-05	-0.24419
	LOC728392	2.12544e-08	-0.339319
	DSTN	9.08948e-35	-0.667479
	XYLB	1.38699e-06	-0.294666
	MAP4	6.15676e-20	-0.527293
	SMCR5	2.19554e-08	-0.338998
	THSD4	6.54865e-12	-0.4098
	MAP2K7	2.7451e-11	-0.398472
	BCL2L11	6.38584e-13	-0.427338
	PHF1	3.9061e-16	-0.477195
	BZRAP1	5.05986e-41	-0.709985
	MATN2	8.2691e-17	-0.4867
	PRDM5	5.47081e-10	-0.373334
	RGS2	2.47236e-12	-0.417263
	PHF13	1.28202e-12	-0.422193
	GLT8D2	1.78494e-07	-0.317487
	EMILIN1	1.16747e-28	-0.617862
	R3HDM2	6.6178e-05	-0.245292
	CRLF1	0.00386048	-0.178949
	TRIM55	1.11684e-06	-0.297171
	POLR3F	9.61388e-14	-0.440891
	TTLL3	0.0158161	-0.149822
	CPE	2.46168e-32	-0.648806
	TANC1	5.61009e-32	-0.645945
	GPR162	0.00217595	-0.189642
	PPARGC1B	4.14278e-05	-0.251823
	CTHRC1	2.44724e-05	-0.25896
	AGPAT4	2.79561e-08	-0.336601
	BMPR1A	2.25862e-21	-0.544245
	NAB2	6.47433e-15	-0.459219
	TCEA2	0.000270043	-0.224521
	FAM129A	2.47096e-14	-0.450258
	ZNF300	5.03683e-23	-0.562633
	LEFTY2	4.21932e-17	-0.490729
	FLNC	9.92591e-18	-0.499219
	SOX12	4.68664e-15	-0.461342
	STARD10	2.31683e-13	-0.43467
	TMCO4	0.0134408	-0.153426
	SETD8	8.70304e-06	-0.272405
	KALRN	3.72443e-23	-0.564044
	FAM124A	4.81916e-07	-0.306674
	ZMYND10	2.95899e-11	-0.397867
	FERMT2	4.53471e-37	-0.683985
	NFYB	0.00138733	-0.197661
	SBF2	1.06424e-15	-0.470899
	CASKIN2	4.81079e-25	-0.583666
	TTLL7	2.72314e-23	-0.565502
	PLSCR4	6.60617e-05	-0.245317
	OBSL1	1.59409e-08	-0.342144
	GSTM3	1.58456e-27	-0.607584
	ELF2	1.79434e-13	-0.436491
	BRD4	1.62274e-09	-0.36364
	ATXN7L1	1.94726e-05	-0.261995
	USP32	4.28521e-06	-0.281221
	LRDD	1.73457e-12	-0.419934
	EEPD1	2.69266e-24	-0.576053
	FBLN7	0.00211373	-0.190169
	TRIM16	4.25943e-09	-0.354756
	DKFZp434J0226	0.702665	0.0238312
	FCHO2	2.39379e-05	-0.259255
	NT5C3L	1.99665e-07	-0.316288
	ATP2B4	4.75029e-22	-0.551921
	GMPR	6.63278e-07	-0.303102
	CNKSR3	5.05538e-12	-0.411801
	KLHL30	9.98075e-38	-0.688506
	RXFP1	0.00361477	-0.180205
	PTRF	1.50438e-07	-0.319306
	KIAA0754	2.99366e-06	-0.285572
	RWDD2A	1.29714e-05	-0.2673
	MBLAC1	0.000126458	-0.235956
	ST7OT1	0.18774	-0.0821116
	HEXIM1	2.15218e-06	-0.289512
	NACAD	1.46236e-32	-0.650599
	SGCB	2.52753e-05	-0.258528
	GPD1L	1.32618e-20	-0.535286
	PI15	4.85912e-11	-0.393836
	AOC3	1.27915e-23	-0.568989
	TSPAN15	1.68483e-10	-0.383485
	BRD3	8.83661e-13	-0.424951
	SH2D4B	0.0408203	-0.127191
	FABP3	2.15809e-12	-0.41829
	MACROD2	2.03938e-16	-0.48121
	KCNAB3	4.95964e-35	-0.669421
	TTC39B	5.26548e-07	-0.305688
	ROR2	8.3277e-30	-0.627896
	IQGAP1	3.33005e-16	-0.478186
	C6orf47	0.00134112	-0.198253
	DECR2	1.83658e-09	-0.362515
	MYOC	2.50797e-28	-0.614888
	ZNF432	8.43803e-07	-0.300379
	ZBTB20	1.30959e-12	-0.422034
	NFKBIZ	2.76315e-12	-0.416421
	LOC284023	7.46863e-14	-0.442654
	ZNF578	9.50755e-23	-0.559639
	DNMT1	9.77545e-08	-0.32384
	NIPSNAP3B	2.68828e-10	-0.379499
	MAGEF1	4.24804e-17	-0.490689
	MTMR4	3.06341e-05	-0.255941
	TGM4	2.7743e-05	0.257278
	PREP	3.35582e-09	-0.356976
	ATXN2	1.01041e-09	-0.367903
	ZNF34	2.42431e-12	-0.417412
	MPL	8.17247e-11	-0.389552
	P4HA2	8.34829e-07	-0.3005
	PRKG1	3.98814e-13	-0.430764
	BRSK2	2.83203e-06	-0.286239
	CNTN4	1.38121e-18	-0.510422
	MTMR7	0.000351518	-0.220409
	LARGE	2.93026e-18	-0.506198
	PLXNB1	2.7982e-40	-0.705309
	RUSC1	3.21378e-23	-0.564732
	MRGPRF	7.57816e-35	-0.668063
	HOXC13	8.11685e-21	-0.537798
	SERINC3	5.0844e-06	-0.279121
	GZF1	2.05747e-10	-0.381787
	STAT5B	1.69705e-24	-0.578113
	XKR5	1.30729e-17	-0.497621
	STK33	2.46919e-55	-0.784834
	RABGAP1	3.56153e-23	-0.564253
	CYP17A1	0.452641	-0.0468671
	SELM	2.2829e-20	-0.532482
	AKR1B10	0.805969	-0.015336
	C14orf28	2.3707e-14	-0.450539
	PARVA	6.3759e-16	-0.474133
	OAT	4.1697e-07	-0.308277
	TINAGL1	4.15881e-25	-0.584301
	CHD2	4.135e-05	-0.251849
	VWA1	4.24753e-16	-0.476674
	SGCD	3.52989e-12	-0.414556
	FAM111B	0.00646231	-0.168821
	C6orf64	4.74391e-07	-0.306848
	NIPAL4	7.89646e-22	-0.549441
	C1orf70	1.29218e-28	-0.617469
	C8orf46	1.44371e-10	-0.38479
	COL15A1	8.07295e-05	-0.242466
	SH3PXD2A	6.30672e-11	-0.391695
	CS	0.0344182	-0.131493
	RORC	0.197016	-0.0804219
	LRP5	2.17087e-21	-0.544443
	USP2	3.65643e-20	-0.530029
	LPP	2.55977e-38	-0.692501
	EDIL3	8.9263e-19	-0.512847
	CREB3L2	9.19184e-09	-0.347473
	HSPB8	1.67155e-26	-0.597966
	HKR1	2.96355e-11	-0.397855
	TM6SF2	0.000369774	-0.21961
	PKIG	0.0163698	-0.149051
	KIF5B	1.89679e-11	-0.401435
	NIPA1	4.19268e-05	-0.251659
	ERP27	0.00434948	-0.176651
	OLFM1	3.57748e-11	-0.396331
	KLHL21	6.80714e-12	-0.4095
	C19orf55	8.18792e-05	-0.242263
	CNOT4	2.60818e-06	-0.287225
	TMEM26	4.33517e-22	-0.552365
	C9orf25	4.61411e-14	-0.445988
	SYNPO	5.50921e-21	-0.539766
	LRRC14	1.70613e-08	-0.341479
	TRRAP	2.9073e-07	-0.31223
	SRP68	1.81925e-06	-0.291495
	FGF11	1.20687e-10	-0.386298
	MAPK10	5.96174e-17	-0.488666
	ZNF589	2.71985e-05	-0.257545
	RNF217	0.08229	-0.108172
	FAM19A1	2.38336e-05	-0.259313
	WDR52	0.00127182	-0.199175
	TPO	0.000122927	0.236373
	PSME4	0.00669669	-0.168101
	NCAPD2	1.88689e-06	-0.291066
	SPATA17	0.0394802	-0.128041
	EHBP1	8.14436e-12	-0.408104
	TCF12	5.49705e-06	-0.278157
	SYNPO2	1.43592e-27	-0.607979
	KLHDC5	1.34039e-08	-0.343832
	RCCD1	8.23946e-14	-0.44197
	MRAS	0.000199011	-0.22919
	NT5DC2	2.40878e-08	-0.338081
	TSPYL5	1.43035e-63	-0.817654
	DTWD2	3.55541e-06	-0.283495
	NBPF1	3.34908e-09	-0.356995
	API5	4.48511e-10	-0.375071
	GDF11	7.0664e-09	-0.349984
	TNKS1BP1	7.82253e-05	-0.242916
	ADCY6	4.58875e-24	-0.573655
	ADAMTS8	1.03028e-10	-0.387623
	LAMA5	6.5695e-21	-0.538873
	RFX2	2.60225e-09	-0.359326
	C1orf183	5.91762e-38	-0.690048
	LIN9	2.05444e-14	-0.451509
	KCTD3	1.77082e-14	-0.452512
	USP31	4.53061e-12	-0.412645
	RAB34	1.87803e-13	-0.436167
	ATP6AP1L	0.0173914	-0.147685
	TTC30A	0.000124331	-0.236206
	SDC1	9.94251e-08	-0.323663
	HSPA2	9.73097e-16	-0.471467
	EPB41L1	7.5941e-07	-0.301574
	IGF1R	2.23995e-13	-0.434911
	JPH2	2.38732e-33	-0.656746
	BBS5	0.000644098	-0.210666
	PHYHIP	3.6595e-10	-0.376839
	HADH	4.37834e-20	-0.529086
	MPHOSPH10	1.26051e-06	-0.295775
	RHBDL3	9.05624e-06	-0.2719
	UBE2W	4.92071e-09	-0.353403
	CRYAB	3.10939e-31	-0.639898
	CDKN2B	2.71327e-11	-0.398566
	PYGM	1.54723e-40	-0.706939
	SYNE2	5.14245e-14	-0.445241
	SHISA2	4.72897e-10	-0.374609
	RAPGEF5	0.000144059	-0.234032
	BTN2A3	2.67006e-06	-0.286944
	NDC80	3.6324e-11	-0.396207
	CCNE2	3.42679e-22	-0.553504
	FGF2	4.78044e-13	-0.42945
	KIAA1841	3.58105e-05	-0.25382
	MICAL2	3.45284e-22	-0.553468
	IL17RD	6.27312e-34	-0.661189
	IQCC	3.1641e-10	-0.378097
	GPR21	4.39639e-31	-0.638658
	ZCCHC11	0.000177462	-0.230919
	MRPS23	0.0238187	-0.140415
	LOC100133669	3.21154e-08	-0.335215
	H1F0	3.59104e-19	-0.517844
	GDAP1L1	4.78026e-09	-0.353675
	UBR5	6.44885e-11	-0.391511
	MASP1	2.69656e-24	-0.576046
	PCDH18	9.26969e-25	-0.58079
	ERBB2	2.9999e-05	-0.256224
	SDC2	1.00782e-11	-0.406437
	AGT	1.15615e-06	-0.296773
	SPOCD1	9.52311e-12	-0.406881
	C11orf93	1.57147e-13	-0.437432
	MARVELD1	5.79706e-12	-0.410745
	TTC23	3.32523e-16	-0.478195
	CDR2	3.4679e-15	-0.463308
	FCRL2	6.08337e-13	0.427693
	SAV1	7.24203e-09	-0.34975
	SENP8	1.32278e-09	-0.365487
	ZDHHC17	4.42295e-08	-0.331992
	ST3GAL3	3.26424e-06	-0.284529
	SPSB3	0.00931804	-0.161287
	TSPAN18	2.6595e-09	-0.359126
	CLASP2	3.96251e-06	-0.282177
	GLT1D1	3.59992e-06	-0.283344
	S1PR3	9.67834e-43	-0.72046
	HSPB3	2.24587e-35	-0.671938
	EPHB1	3.01574e-05	-0.256153
	BCL9L	5.50884e-19	-0.515505
	CCDC141	0.516883	-0.0404538
	C1QTNF4	2.2933e-05	-0.259827
	KCTD2	3.31369e-06	-0.284347
	NID1	4.69653e-20	-0.528718
	PABPC4L	6.01802e-18	-0.5021
	CISD3	0.416413	0.050709
	CASZ1	2.1232e-13	-0.435293
	TMC3	0.000554165	-0.213126
	NR2F2	6.40191e-46	-0.738654
	C3orf58	9.78299e-25	-0.580553
	CA3	9.45769e-10	-0.368493
	REEP1	2.55887e-17	-0.49369
	ANKRD10	8.55775e-14	-0.441705
	PCDHGA8	0.000661818	-0.21022
	LHFP	8.22636e-10	-0.369734
	C11orf24	0.000295592	-0.22312
	PIAS4	1.45922e-06	-0.294076
	CGRRF1	3.10077e-08	-0.335567
	GNA11	8.49031e-11	-0.389235
	GABBR2	1.40521e-10	-0.385018
	KCNH3	1.21148e-07	-0.321593
	ACOT11	5.51693e-15	-0.460272
	KCTD14	6.13466e-28	-0.611367
	ZNF76	6.92807e-09	-0.350172
	APLP1	2.54671e-11	-0.399076
	DGAT1	0.000228839	-0.227066
	NUDT15	9.21617e-05	-0.240563
	ZNF507	1.04511e-10	-0.387503
	PLCXD3	0.0498215	-0.122016
	ZNF318	0.000597912	-0.211887
	CTDSP1	2.12731e-10	-0.381502
	LGI2	0.000438877	-0.216888
	PACSIN2	0.017072	-0.148104
	MEIS1	5.23268e-23	-0.562454
	SCUBE2	2.46386e-16	-0.480047
	PID1	1.13673e-05	-0.269
	DMWD	2.65426e-07	-0.313219
	FAT3	3.2825e-09	-0.357181
	C9orf5	7.53414e-13	-0.426125
	RIMS2	0.000642979	-0.210695
	ACBD3	0.000827224	-0.206511
	BARD1	3.40837e-11	-0.396724
	C1QTNF2	3.0408e-07	-0.31174
	ANKRD29	1.93012e-05	-0.262112
	B3GNT3	0.00643015	0.168922
	C10orf50	1.37876e-10	0.385178
	TPM1	5.87811e-51	-0.764667
	KIF14	3.16363e-06	-0.284907
	CAMKK1	7.6583e-07	-0.301479
	SEMA3B	6.29137e-10	-0.372105
	PCSK1	5.05912e-09	-0.353143
	CYP27C1	0.239797	-0.073298
	ELL2	2.69325e-07	-0.31306
	ADCY9	2.35681e-13	-0.434548
	TPRG1	2.73696e-06	-0.286648
	RBM4B	2.03122e-06	-0.290196
	CNTLN	1.24383e-08	-0.344558
	PBX1	7.41202e-35	-0.668135
	ZNF37B	3.48353e-05	-0.254196
	CKB	4.47629e-11	-0.394507
	AKAP6	4.54457e-08	-0.331717
	C10orf35	2.50667e-26	-0.596279
	HOXD9	2.43324e-05	-0.259037
	C6orf138	0.862058	0.0108488
	FAHD2B	7.33121e-07	-0.301973
	ILK	4.79912e-07	-0.30672
	C1orf88	3.64937e-09	-0.356197
	SOX13	0.0110801	-0.157613
	LYNX1	5.04627e-25	-0.583458
	SHB	1.89809e-07	-0.31683
	CBX2	3.17785e-15	-0.463876
	SERP2	3.33153e-24	-0.575098
	GIGYF1	0.000116648	-0.237141
	CTSK	5.73465e-46	-0.738917
	HOXB3	2.31629e-09	-0.360395
	SLC15A2	0.000150918	-0.233341
	REV1	1.05056e-08	-0.346189
	BRP44	8.99407e-11	-0.388755
	GRAMD2	1.19972e-05	-0.268307
	ARHGEF4	7.25066e-07	-0.302097
	MYOZ1	1.70576e-06	-0.292252
	NUDT4	2.60776e-14	-0.449892
	PIGY	0.00191185	-0.19198
	SPTAN1	8.30283e-06	-0.273
	SERPINA3	4.8802e-05	-0.249559
	CRY1	0.000410852	-0.21794
	LRFN1	0.837453	0.012809
	RASA2	0.000185804	-0.230228
	IPP	0.00125842	-0.199359
	MAML3	4.86815e-08	-0.331019
	MCAM	1.4334e-29	-0.625862
	VASH2	3.77002e-13	-0.431171
	TRPC1	2.3756e-08	-0.338218
	MTX3	1.98771e-11	-0.401062
	EPB41	1.13111e-13	-0.439751
	C17orf76	1.90467e-10	-0.382444
	ENO2	1.15171e-19	-0.523971
	SLC4A4	3.18485e-08	-0.335299
	FBXO21	2.78844e-13	-0.433343
	C9orf68	6.08654e-07	-0.304068
	MAP1D	1.92598e-10	-0.382349
	SCARA3	1.31212e-33	-0.658745
	COX7A1	9.58159e-24	-0.570312
	CCNE1	0.000196224	-0.229404
	TCN2	0.00587709	-0.170728
	SLC2A13	0.017221	-0.147908
	PITPNM2	8.01936e-11	-0.389709
	FBLIM1	3.92983e-19	-0.517352
	MAPK12	3.60228e-06	-0.283336
	RMND5B	5.79105e-08	-0.329248
	MBD6	4.44775e-09	-0.354351
	APBA1	0.0166144	-0.148717
	LYPD6B	0.368321	-0.0561272
	ZNF662	5.44324e-25	-0.583127
	RASL11A	9.57673e-13	-0.424357
	CALD1	1.9972e-39	-0.699818
	RRAD	4.45289e-10	-0.375133
	SNX30	0.0857336	-0.106984
	ODZ2	0.000134146	-0.235087
	C9orf129	0.307257	-0.0636852
	CA9	1.17779e-16	-0.48456
	RIT1	3.25277e-07	-0.311005
	GPR161	1.42507e-17	-0.497119
	TAF6L	0.00186914	-0.192385
	PLXNA4	1.17798e-14	-0.455247
	SYNC	1.77216e-28	-0.616242
	CCDC149	2.03534e-12	-0.418732
	CFL2	1.05201e-13	-0.44026
	C12orf34	6.75913e-08	-0.327662
	CTPS	5.6795e-25	-0.582941
	HRCT1	5.05934e-09	-0.353142
	PMP22	2.92925e-09	-0.358235
	MAN2A2	0.00176269	-0.193434
	LAMA1	0.0261692	-0.138178
	ITPK1	4.3678e-08	-0.332119
	RSRC1	1.0441e-07	-0.323152
	LSS	1.68798e-15	-0.467957
	EVPL	0.103625	-0.101359
	PRICKLE4	7.00252e-05	-0.244492
	PLIN1	3.84396e-05	-0.252851
	LRRK2	0.000937055	-0.204411
	NOTCH2	0.00167375	-0.194355
	CASQ1	2.0735e-13	-0.435462
	ANKRD26	1.71882e-15	-0.467841
	ILF3	3.41808e-09	-0.356806
	HUNK	2.83547e-19	-0.519127
	EPM2AIP1	3.76375e-22	-0.55305
	KIAA0284	8.80681e-15	-0.457184
	PGM5P2	0.00274698	-0.185364
	CSNK1E	2.09439e-13	-0.435391
	ACBD4	6.23404e-07	-0.303799
	SENP7	1.78977e-06	-0.291687
	ASB8	0.105836	-0.100719
	LTBP1	1.85716e-13	-0.436246
	SYT7	0.0181795	-0.146679
	FLYWCH1	8.53847e-08	-0.325248
	C6orf204	0.00507434	-0.17364
	AS3MT	2.89794e-26	-0.595672
	PCCB	5.72233e-10	-0.372939
	AKNAD1	2.05548e-12	-0.418658
	SP1	1.27064e-07	-0.321091
	KLKB1	0.0811827	-0.108563
	CACNA1H	3.74611e-09	-0.355954
	SMTN	3.69952e-33	-0.655274
	MFSD4	3.59101e-17	-0.491687
	PRKAG3	0.298677	0.064823
	ZNF395	4.36839e-08	-0.332117
	GLI1	1.30162e-16	-0.483953
	TMCC3	4.35708e-08	-0.332144
	WDR35	4.79167e-07	-0.306737
	SYPL2	0.000364125	-0.219853
	PLXNA2	5.73867e-13	-0.428119
	PLEKHG4B	0.00038064	-0.219152
	C8orf79	0.000433317	-0.217091
	DAAM2	3.04377e-19	-0.518742
	NEURL1B	1.05267e-40	-0.707993
	FZD1	6.48296e-13	-0.427227
	BEST4	9.31532e-14	-0.441112
	IL24	3.4965e-09	-0.356595
	A2M	6.82184e-21	-0.538682
	ATXN1	9.4145e-07	-0.29913
	NPNT	5.55146e-21	-0.539727
	PLCD4	1.19237e-19	-0.523786
	BCL2L2	1.32395e-05	-0.267036
	GEMIN5	4.68057e-05	-0.250138
	ZNF609	4.80939e-10	-0.374461
	BAAT	0.391709	-0.0534421
	NCRNA00110	0.0361503	0.130266
	RFX1	1.14213e-09	-0.366806
	TUB	1.43497e-08	-0.343169
	UCHL5	1.06811e-09	-0.367407
	ZFYVE9	1.35987e-11	-0.404078
	CTGF	1.46814e-05	-0.265695
	KLC2	0.00137396	-0.197831
	TMEM217	5.26708e-05	-0.248497
	FOXP4	2.16325e-13	-0.43516
	PRTN3	0.124124	0.0957911
	MEIS3P1	4.34388e-12	-0.412968
	TOP2A	1.37637e-07	-0.320248
	EXTL1	2.45557e-12	-0.417315
	CDT1	1.31739e-06	-0.295264
	HEATR2	1.07447e-08	-0.345972
	MAML2	4.87662e-05	-0.249569
	UCN	0.00285135	0.184671
	RDH5	6.84682e-19	-0.514311
	EGLN3	5.80837e-11	-0.392373
	GCOM1	3.35043e-06	-0.284214
	PPAP2A	1.55636e-17	-0.496605
	OSBPL1A	3.51278e-13	-0.431682
	PRAME	0.000373334	-0.219459
	C11orf74	1.20661e-09	-0.366314
	ZNF572	5.55128e-09	-0.352269
	PI4KB	6.16724e-10	-0.372281
	C1orf54	0.193637	-0.0810307
	CBL	2.33595e-13	-0.434612
	MTUS1	4.38043e-07	-0.307732
	C1orf190	1.40005e-09	-0.364975
	AK3L1	0.00236049	-0.188158
	C10orf108	4.25101e-24	-0.574
	JUB	1.29785e-25	-0.589327
	CSRNP2	9.28497e-13	-0.424585
	GABRR1	9.80856e-12	-0.40665
	CCDC146	1.29424e-10	-0.385711
	NFIB	2.68973e-28	-0.614614
	LYST	7.20533e-10	-0.370908
	INSR	1.94686e-11	-0.401227
	PDE7B	5.27548e-30	-0.629594
	SLC24A3	3.56905e-12	-0.414472
	MAPK8IP1	0.000116236	-0.237193
	CORO6	4.67677e-15	-0.461356
	LRRC10B	8.34179e-08	-0.32549
	ANO8	5.30707e-07	-0.3056
	GRTP1	8.94898e-13	-0.424858
	VCL	2.01579e-23	-0.566895
	CACNG8	0.825872	0.0137358
	NCAM1	2.26117e-24	-0.576834
	S100PBP	3.14944e-10	-0.378137
	LIMS2	4.44132e-22	-0.552248
	C3orf37	2.37931e-06	-0.28832
	CSNK1G3	0.00142755	-0.197161
	CENPB	4.05131e-05	-0.25213
	SNN	1.06398e-08	-0.346067
	MBNL1	1.23286e-33	-0.658952
	NPY1R	2.69436e-06	-0.286836
	SPTB	5.56151e-06	-0.278012
	USP12	9.39119e-07	-0.299159
	PDE5A	2.51775e-29	-0.623736
	C21orf34	2.05673e-12	-0.418653
	CCHCR1	1.98802e-18	-0.508384
	DNM1P35	3.1809e-17	-0.492405
	PIP5K1A	7.81826e-17	-0.487038
	TRAF4	2.26417e-09	-0.360604
	HSPB6	1.03744e-21	-0.5481
	YPEL2	4.4836e-16	-0.476337
	MLL2	0.000141293	-0.234319
	ZBTB12	6.32992e-14	-0.443803
	ZFP112	3.06008e-14	-0.448803
	TPSG1	0.0295692	-0.135231
	TOP1MT	1.5794e-08	-0.342234
	XYLT1	2.08112e-08	-0.339527
	EDF1	0.392163	-0.053391
	PKDCC	1.21449e-18	-0.511138
	PNMA2	3.47242e-11	-0.396573
	C9orf21	0.0394529	-0.128059
	PPP1R1A	5.892e-06	-0.277296
	GSTP1	2.21163e-05	-0.260309
	RASSF9	0.00108486	-0.201917
	TRAF6	3.04547e-05	-0.25602
	RHEB	4.01347e-11	-0.395396
	SIPA1L1	1.38772e-05	-0.266427
	MKS1	2.58085e-11	-0.398969
	ZBTB40	9.75368e-13	-0.424221
	C15orf58	0.0490103	-0.122448
	ZNF485	7.0044e-07	-0.302488
	C1orf198	1.48263e-13	-0.437843
	ZNF77	1.96297e-07	-0.31647
	GRHL3	1.17669e-08	-0.345095
	PTN	1.1807e-19	-0.523838
	TTLL9	0.000120539	-0.23666
	KIAA0895L	2.96119e-08	-0.336027
	ANO1	7.38064e-22	-0.549772
	TSHZ1	1.47376e-12	-0.421153
	AARSD1	8.51505e-12	-0.407757
	MGP	8.18168e-10	-0.369783
	EPB41L4B	1.95216e-07	-0.31653
	SLC16A11	0.0015678	-0.195513
	FAM64A	6.84313e-08	-0.327535
	ADORA1	1.33851e-06	-0.295079
	GPSM2	2.26261e-18	-0.507656
	GNG12	5.28023e-21	-0.53998
	GDAP1	1.30195e-11	-0.404422
	PGAM2	0.0166563	-0.14866
	NNMT	0.0590911	-0.117446
	PLD1	1.66693e-10	-0.383575
	RNF150	1.69414e-25	-0.588185
	METAP1	0.0466233	-0.123757
	AHCYL2	1.64342e-26	-0.598036
	RIMKLB	1.81966e-09	-0.362599
	C3orf19	1.52572e-06	-0.293556
	FAM189B	0.00247987	-0.187253
	TSHZ3	1.16864e-12	-0.422881
	C12orf65	1.60932e-09	-0.363715
	LOC389033	2.43296e-10	0.380355
	MKX	2.17953e-19	-0.520549
	APBA2	0.0227281	-0.141518
	DUSP8	6.36329e-16	-0.474146
	HSPB2	2.76391e-29	-0.623382
	RING1	1.52924e-13	-0.437624
	TAS1R1	1.54377e-29	-0.625583
	NME4	3.0611e-07	-0.311668
	RYR2	2.00825e-12	-0.418833
	SYNPO2L	5.95634e-18	-0.502159
	SKA2	4.18373e-14	-0.446662
	PTPRD	1.59939e-29	-0.62545
	NSD1	1.34191e-08	-0.343821
	URB1	5.23785e-11	-0.393221
	PLOD2	4.45935e-26	-0.593862
	UBE2C	7.15358e-05	-0.244189
	MPP7	0.984207	0.001236
	TIMM22	0.000811149	-0.20684
	CCDC46	9.7986e-07	-0.298673
	PLK1S1	2.97207e-06	-0.285659
	PRKAB1	6.35874e-07	-0.303576
	FAM57A	1.41984e-07	-0.319919
	SOD3	2.50268e-13	-0.434118
	SLC16A9	1.71413e-06	-0.292194
	PDE1A	1.93693e-22	-0.55625
	NOTCH1	5.61107e-15	-0.460161
	GOLIM4	4.77563e-06	-0.279892
	SNAPC2	1.35513e-11	-0.404106
	C1QTNF3	2.4779e-31	-0.640708
	MTUS2	7.72536e-19	-0.513645
	ESR1	1.55747e-16	-0.48286
	ACAN	1.55554e-14	-0.453384
	TYRO3	8.63476e-11	-0.389095
	RIBC2	3.85113e-10	-0.376396
	C9orf117	1.40555e-05	-0.266261
	NXN	5.71985e-24	-0.572659
	ZNF785	1.22159e-08	-0.344732
	HS6ST3	1.18673e-12	-0.422767
	C15orf17	7.78048e-09	-0.349067
	FAM84A	5.24781e-12	-0.411513
	MSH3	2.72498e-08	-0.336856
	DCHS1	5.09402e-09	-0.353078
	PGPEP1	0.00103426	-0.202733
	SAMD13	3.11292e-17	-0.492533
	MESP1	3.04864e-14	-0.448828
	MUS81	1.15593e-09	-0.366699
	PRUNE2	0.0014599	-0.196768
	ZC3H12C	2.36016e-17	-0.494166
	PLEKHH2	1.09521e-10	-0.387112
	NSMAF	0.000136514	-0.234828
	GATS	7.89479e-11	-0.389838
	FEN1	3.18693e-09	-0.357455
	TRAF3IP2	3.28803e-06	-0.284441
	KIFC3	1.60314e-05	-0.264549
	RNF39	3.04585e-13	-0.432709
	PIP5K1C	1.70351e-14	-0.452773
	RASD1	2.26917e-13	-0.434819
	AMMECR1L	5.33e-09	-0.352652
	KHSRP	0.00303313	-0.183517
	SH3BP5	1.39183e-17	-0.497257
	FAM35B2	5.40036e-05	-0.248149
	STOX1	6.405e-07	-0.303495
	ALDH1L1	1.10642e-07	-0.322545
	CASC1	9.14541e-13	-0.424697
	AADAT	1.03276e-05	-0.270228
	PCDH7	3.97393e-16	-0.477088
	ST18	0.00118493	0.2004
	MAP1B	4.18717e-22	-0.552534
	TGFBR3	4.77653e-14	-0.44575
	RSPH3	0.000170789	-0.231494
	MIER3	4.38755e-07	-0.307714
	ABCC5	0.000620856	-0.21127
	SLC22A5	5.65305e-14	-0.444587
	FLRT3	8.3855e-11	-0.389338
	PYGB	1.00415e-17	-0.499152
	SLC9A3	1.23787e-07	-0.321366
	NDUFA4	1.17539e-10	-0.38652
	CDH1	4.49447e-13	-0.429898
	PDLIM7	2.72363e-28	-0.614565
	DLG5	2.60668e-18	-0.506859
	KIF20A	5.39795e-05	-0.248155
	EGF	4.40874e-20	-0.52905
	C15orf23	5.5789e-06	-0.277974
	GPATCH8	0.00191126	-0.191985
	CDK18	1.23202e-14	-0.454947
	FBXW11	6.38473e-05	-0.245798
	TRIM44	0.000481831	-0.215389
	TJAP1	1.92982e-09	-0.362064
	ESPL1	0.00049793	-0.21486
	HYLS1	2.52923e-09	-0.359588
	SLN	0.304078	-0.0641043
	DNAJA4	1.91152e-13	-0.436041
	KIAA1683	0.268448	-0.0690153
	VARS2	4.97782e-11	-0.393639
	FAM184A	0.000621981	-0.21124
	CDK15	8.11138e-14	-0.442079
	RASSF8	2.53118e-10	-0.380016
	TMEM139	6.48774e-07	-0.303351
	HNF1A	5.50484e-08	-0.329766
	ALS2CR11	5.25851e-48	-0.749818
	QRFP	0.0824905	-0.108102
	MYL9	2.9685e-33	-0.656015
	SOCS7	0.000518773	-0.214197
	HDAC5	4.03919e-09	-0.355252
	PALMD	9.39344e-05	-0.240288
	AGL	5.4447e-11	-0.392904
	B3GALT5	0.000640163	-0.210767
	CDKL2	1.04553e-15	-0.471011
	MGC16275	1.58702e-06	-0.293096
	AMPD1	0.00786298	0.16482
	TGFB2	7.38018e-21	-0.538282
	RRM2B	2.34032e-15	-0.465856
	LOC91450	0.000204016	-0.228814
	C1orf21	1.2513e-08	-0.3445
	RNASE4	3.55944e-09	-0.356429
	ST7	2.87518e-07	-0.31235
	SLC25A37	3.92963e-06	-0.282279
	EIF2C4	1.28442e-11	-0.404529
	KLF11	1.03117e-15	-0.471099
	CHAF1B	3.27347e-08	-0.335024
	C8orf4	3.2368e-13	-0.432271
	C14orf118	1.00755e-10	-0.387809
	FAM171B	1.0232e-11	-0.406319
	TLX2	7.47235e-07	0.301757
	SMOC2	2.64453e-05	-0.257922
	ZNF177	0.0136137	-0.153146
	FGF1	1.24071e-13	-0.4391
	EFEMP2	0.000133614	-0.235145
	SLCO5A1	0.0164897	-0.148887
	MLF1	1.16506e-07	-0.322004
	EEF2	6.86139e-09	-0.350264
	GRIN2A	2.12686e-07	-0.31561
	RGS3	2.24522e-31	-0.641059
	PMPCB	1.33317e-10	-0.385461
	PMS2L11	0.0378713	-0.129096
	WDR6	8.21158e-15	-0.457648
	ACAT1	1.16756e-12	-0.422888
	FADS1	6.7666e-06	-0.275571
	SORT1	4.41956e-33	-0.654674
	CROCCL2	8.97414e-13	-0.424837
	ACAT2	6.76519e-13	-0.426915
	SOCS2	6.20501e-22	-0.55062
	ACSF2	0.000732721	-0.208536
	SESTD1	1.62884e-05	-0.264341
	FLNB	2.25388e-39	-0.699476
	CALU	1.84698e-05	-0.262692
	GLRB	2.57671e-06	-0.28737
	TP53BP1	4.25314e-06	-0.281313
	DBC1	2.86978e-09	-0.358424
	C1orf58	9.33282e-06	-0.271518
	C11orf17	6.02463e-10	-0.372487
	TRIM7	0.0129842	-0.154183
	THAP11	1.8894e-05	-0.262393
	PDXP	8.5299e-10	-0.369412
	NTN5	0.000927152	-0.204591
	VCPIP1	1.09553e-08	-0.345785
	PARD6A	0.0122979	-0.155364
	C9orf89	4.58398e-05	-0.250427
	CACNB2	3.54474e-11	-0.396406
	ZNF280D	5.34268e-07	-0.305526
	ZC3H4	0.000145705	-0.233864
	ITGA7	4.9098e-41	-0.710067
	ROS1	3.89427e-09	0.355593
	FAM171A2	1.89813e-05	-0.262332
	CTNNAL1	1.0399e-07	-0.323194
	PDLIM5	5.89042e-33	-0.653701
	TRAF5	1.58359e-38	-0.693896
	ARHGAP1	4.0483e-16	-0.476973
	DCI	4.05258e-13	-0.430648
	USP6NL	1.4307e-09	-0.364779
	COL8A1	6.70309e-10	-0.371547
	LRIG1	3.78836e-39	-0.698003
	HEY2	3.68315e-54	-0.779629
	CCDC88C	2.52643e-24	-0.576338
	TBX6	1.28359e-06	-0.295565
	GREB1	0.0125357	-0.154949
	XDH	2.6884e-07	0.31308
	MN1	8.68263e-24	-0.570761
	EPHB4	1.04438e-18	-0.511977
	CSRP2	2.65238e-14	-0.449777
	FOXO3	6.55056e-06	-0.275977
	TAF5L	2.5318e-10	-0.380014
	EPHX2	3.04815e-16	-0.478733
	ATP1B1	1.39576e-34	-0.666096
	KLF3	3.18508e-06	-0.284825
	MYOZ2	1.28094e-09	-0.365776
	FAM81A	0.000170239	-0.231543
	DVL3	1.40325e-07	-0.320043
	CACNB3	1.39502e-07	-0.320106
	ITGA8	1.2657e-20	-0.535525
	PSPH	0.0112368	-0.157311
	C19orf21	0.011663	-0.156511
	TET1	6.57331e-18	-0.501594
	ARHGAP29	1.44592e-05	-0.265893
	THBS3	1.15419e-20	-0.535999
	C6orf174	2.46825e-06	-0.287883
	HDDC2	1.93067e-08	-0.340266
	TPM4	2.57291e-15	-0.465244
	MPP6	2.79687e-09	-0.358662
	HSD17B6	5.49256e-11	-0.392832
	C3orf67	1.83932e-16	-0.481843
	FBXL7	9.14679e-24	-0.570524
	ADAMTS4	1.42326e-05	-0.266098
	NANOS3	0.000420139	-0.217584
	VPS37D	8.7962e-07	-0.299905
	CHST6	7.80163e-19	-0.513591
	LRRC58	3.81915e-05	-0.25294
	C3orf39	2.11592e-27	-0.606421
	HSPB7	2.79271e-20	-0.531435
	SRRT	0.000226605	-0.227216
	DNAH11	1.08096e-10	-0.387221
	RFC3	1.1007e-07	-0.3226
	CAPN2	1.0268e-26	-0.599982
	SFRS13A	5.21525e-06	-0.278807
	ARL4D	1.05365e-41	-0.714196
	COBLL1	0.000162989	-0.232194
	SLC25A24	2.0326e-10	-0.381891
	C22orf36	4.43407e-07	-0.307597
	LIMS1	1.29312e-05	-0.26734
	TSPAN2	6.48206e-39	-0.696468
	ST6GALNAC5	7.1359e-13	-0.426524
	EPHX1	9.84069e-15	-0.456446
	TATDN3	5.1708e-06	-0.278913
	CCT6P1	9.83637e-06	-0.27085
	CCDC24	0.000116334	-0.23718
	C16orf53	0.020138	-0.144333
	SLC6A17	2.74989e-07	-0.312835
	LOH12CR2	4.42632e-12	-0.412824
	CLCF1	8.19882e-19	-0.513317
	BFSP1	1.58899e-11	-0.402844
	IL6R	3.3647e-08	-0.334748
	KHDRBS3	6.26893e-12	-0.410139
	FAM114A1	5.44342e-13	-0.428504
	ZNF286A	5.98362e-11	-0.392128
	FAM8A1	1.74129e-12	-0.419905
	LRP12	4.84493e-09	-0.353549
	SRF	5.19995e-26	-0.593215
	MICALL1	9.45283e-12	-0.406939
	CHRNA5	1.50392e-11	-0.403281
	PRKACA	1.10056e-10	-0.387071
	FBF1	0.000645696	-0.210626
	C15orf52	2.52748e-18	-0.507033
	NAGS	0.136481	-0.0927725
	GRIP1	0.853228	0.0115509
	TMED1	0.000112118	-0.23772
	GRB7	0.00271375	-0.18559
	UBE2O	2.96949e-12	-0.415874
	IL17B	1.34563e-13	-0.438528
	NFYC	5.71739e-10	-0.372947
	DDX56	0.00214627	-0.189892
	PDXDC1	1.18097e-05	-0.26851
	PPIL6	0.00138875	-0.197643
	NUDT21	7.5054e-08	-0.326583
	NAV2	3.32449e-39	-0.698374
	SLC13A3	1.81697e-17	-0.4957
	NXPH2	0.291993	-0.0657246
	HERC2	5.94682e-07	-0.304328
	PIK3R3	2.91575e-11	-0.397986
	PLAT	1.52861e-06	-0.293534
	GNPDA1	0.251385	-0.0715253
	SAAL1	0.0259306	-0.138397
	TEAD1	4.0864e-23	-0.563611
	BTBD3	2.29093e-10	-0.38087
	OSBPL7	0.00132253	-0.198496
	UTS2D	1.59543e-08	-0.342135
	KEAP1	0.000174252	-0.231193
	ARTN	4.52716e-08	-0.331756
	HNRPDL	4.06253e-07	-0.308564
	GPR125	7.97895e-16	-0.472722
	NBPF9	8.02359e-05	-0.242553
	C22orf45	0.00687674	-0.167563
	FHL3	8.74671e-16	-0.472141
	ADCK2	1.87303e-05	-0.262508
	TMEM108	6.13617e-14	-0.444019
	SCARF2	8.70075e-08	-0.325052
	MAMSTR	1.37201e-08	-0.343606
	NR4A1	0.0089932	-0.162031
	TMEM56	7.58973e-15	-0.458169
	TTC33	1.36387e-09	-0.365211
	TULP4	7.8373e-07	-0.301217
	OR2L13	1.0631e-10	0.387361
	NR1D1	2.64616e-09	-0.359172
	JMY	3.07162e-06	-0.285263
	DENND2A	5.1627e-05	-0.248776
	ATP1A2	3.03321e-10	-0.378461
	GPR135	5.53695e-08	-0.329707
	PHLDB2	1.30743e-34	-0.666307
	ZNF365	1.37172e-10	-0.385222
	C16orf88	3.26367e-12	-0.415155
	CEP250	6.67461e-05	-0.245171
	RSL1D1	0.000740467	-0.208361
	CNN3	1.24691e-17	-0.497896
	DAG1	6.87441e-13	-0.426798
	BRF2	1.98396e-05	-0.261748
	DNAJB5	9.21068e-24	-0.570492
	NXNL2	3.62989e-31	-0.639345
	ZNF514	0.00121195	-0.20001
	LOC642852	1.56716e-06	-0.293244
	SULF1	6.47904e-12	-0.409883
	ITM2C	6.70828e-15	-0.458985
	ATP8B1	0.210646	-0.0780413
	HECTD2	1.44135e-09	-0.364712
	TG	2.39515e-05	-0.259247
	MICAL1	9.09572e-24	-0.570549
	FAM100A	0.000331535	-0.221328
	C1QL4	3.80216e-15	-0.462709
	GCLM	8.11066e-11	-0.389615
	E2F1	1.58637e-14	-0.453252
	WDFY1	0.000994342	-0.203404
	CCDC52	0.000284779	-0.223699
	CCDC51	1.77609e-14	-0.452492
	RUNX1T1	8.937e-07	-0.299724
	SOX6	1.31611e-10	-0.38557
	ECT2L	1.47611e-07	-0.319508
	DVL2	1.01334e-11	-0.406394
	BBOX1	0.000166218	-0.231901
	CDKN1C	4.55319e-23	-0.563105
	MIPOL1	1.86673e-17	-0.495542
	ZBTB47	6.97287e-08	-0.327342
	CDK2	2.59057e-15	-0.4652
	HMSD	4.51717e-06	-0.280576
	LONRF2	1.76029e-20	-0.533827
	ZCCHC3	7.7482e-15	-0.458032
	MXRA7	5.44405e-18	-0.502674
	TBC1D17	3.87852e-05	-0.252729
	TFEB	0.0201464	-0.144323
	TH	0.896371	-0.0081324
	LSM2	7.88711e-07	-0.301145
	FAM65C	0.447421	-0.0474095
	C22orf26	0.00367872	-0.179871
	IGFBP4	7.01555e-08	-0.327279
	PRELID2	0.000534612	-0.21371
	CD109	7.85058e-23	-0.560545
	ZNF491	5.78402e-15	-0.459962
	NRM	1.294e-08	-0.344174
	MAST1	0.00305029	-0.183411
	BCL7C	0.000449148	-0.216517
	PBK	0.0866856	-0.106662
	PIP4K2B	1.04507e-07	-0.323143
	MNS1	4.65556e-06	-0.280205
	DZIP3	0.0032692	-0.182109
	HACE1	0.00109376	-0.201776
	ALG12	0.00105062	-0.202465
	BTBD6	3.61199e-05	-0.253702
	BTG1	3.58865e-09	-0.356353
	WDSUB1	0.000532794	-0.213765
	TMEM41A	1.07129e-06	-0.29765
	AP1AR	0.000501696	-0.214738
	C14orf132	7.07604e-18	-0.501171
	NCOA7	1.64239e-09	-0.36353
	LRRC8B	1.2736e-09	-0.365828
	DNAH6	0.0187482	-0.145976
	CUL1	2.45886e-12	-0.417305
	CELSR2	7.01475e-15	-0.45869
	KIAA1737	0.000460692	-0.216111
	SETD6	5.55712e-12	-0.411071
	WDR88	0.0154242	-0.150383
	COL27A1	3.43019e-15	-0.463379
	LRRN3	3.81534e-25	-0.584676
	CCDC3	9.6272e-09	-0.347029
	MAML1	4.24718e-09	-0.354783
	MAGI2	1.20954e-11	-0.405003
	C9orf95	1.96076e-05	-0.261904
	THTPA	3.50816e-05	-0.2541
	C6orf170	8.44743e-10	-0.369499
	WDR1	3.2835e-41	-0.711153
	CYR61	1.99332e-05	-0.261686
	GGH	7.79111e-07	-0.301284
	LAMB4	2.6455e-08	-0.33715
	C20orf111	2.42034e-11	-0.399485
	CCDC15	3.38577e-05	-0.254584
	RECQL4	0.000605071	-0.211692
	AFG3L2	0.000487004	-0.215217
	PHYHD1	2.55018e-18	-0.506982
	C7orf43	0.0360328	-0.130348
	PHACTR4	1.47155e-10	-0.384629
	PSMB4	1.48051e-05	-0.265586
	PARP6	0.0275269	-0.136964
	LYPD6	5.0394e-18	-0.503116
	CRIM1	1.52518e-06	-0.293561
	USP28	0.000106392	-0.238484
	PTPLAD1	8.10223e-07	-0.30084
	MAP4K5	8.41424e-15	-0.457486
	OSBP	6.29668e-11	-0.391708
	HPS4	0.0393822	-0.128105
	CTNNB1	7.13427e-20	-0.526515
	DZIP1L	3.94265e-24	-0.57434
	C5orf54	1.55522e-14	-0.453385
	CPA6	0.498932	-0.0422006
	ZNF236	0.000327078	-0.22154
	LRRC8A	0.000114049	-0.23747
	TP53INP2	3.20107e-11	-0.397232
	CACNB1	6.63314e-12	-0.409701
	RTDR1	1.2385e-06	-0.295979
	CPEB2	1.4375e-10	-0.384827
	ELF3	6.19125e-10	-0.372247
	NT5C	1.88236e-06	-0.291094
	STC1	0.213745	-0.0775157
	WFIKKN2	2.16932e-05	-0.260566
	TRPM8	0.0079461	-0.164603
	MYOZ3	3.96808e-11	-0.395489
	RAB26	7.02616e-25	-0.582009
	TMEM132A	9.61076e-16	-0.471545
	BAG2	1.17739e-06	-0.296563
	RGL2	2.73537e-12	-0.416497
	ITGA11	2.03233e-05	-0.26143
	SLC22A3	1.82401e-14	-0.452312
	ME1	0.000405007	-0.218168
	CEMP1	0.0230079	-0.141231
	C14orf33	0.0015663	-0.19553
	ZNF777	3.97096e-10	-0.37613
	SF1	5.11301e-07	-0.306015
	EMID1	1.44484e-05	-0.265903
	KLHDC9	2.93633e-20	-0.531174
	CST1	0.0506135	0.121599
	B4GALNT1	4.82274e-11	-0.393898
	NRP2	1.3234e-23	-0.568833
	TOR1AIP2	3.17057e-09	-0.357503
	ESAM	2.2417e-26	-0.596745
	C5orf44	2.14721e-11	-0.400445
	DNAJB13	0.322589	-0.0617028
	CD46	2.19694e-08	-0.338992
	GPR62	7.38319e-16	-0.473211
	HMGN1	7.46085e-18	-0.500866
	RARB	6.64236e-14	-0.443469
	ST6GAL2	5.24703e-09	-0.3528
	SLC16A3	4.4193e-26	-0.5939
	TMIE	3.17158e-06	-0.284877
	TCFL5	4.01041e-11	-0.395403
	GREM2	6.91353e-07	-0.302635
	HMGXB4	2.31237e-05	-0.259716
	RAB15	4.20158e-12	-0.413223
	GPT2	5.92132e-21	-0.5394
	FAM83E	0.154575	-0.0887101
	IL6ST	3.55936e-05	-0.253903
	CDC5L	2.90457e-20	-0.531231
	IFFO2	7.73522e-18	-0.500658
	TRPC3	6.4167e-12	-0.409958
	TRIP6	3.27171e-10	-0.377808
	ELL3	3.46795e-06	-0.283797
	TSPAN9	1.59189e-11	-0.40283
	LAPTM4B	6.00223e-11	-0.392103
	FAM66D	0.12381	-0.0958706
	FLJ37453	2.21624e-05	-0.260281
	TSC2	2.09839e-08	-0.339445
	GUCY2D	3.45682e-05	0.254301
	ABCC9	0.00128601	-0.198983
	SLC16A1	7.11654e-12	-0.409155
	COL14A1	1.4864e-13	-0.437825
	CNGA3	0.00819099	0.163976
	MYO18B	0.00208387	-0.190426
	GPATCH2	3.48392e-07	-0.310253
	ASPA	3.31763e-07	-0.310789
	MYST4	4.07684e-05	-0.252044
	MMP11	0.000479892	-0.215454
	NANOS1	0.171851	-0.0851541
	TNRC6B	9.59289e-10	-0.368367
	ESPN	0.220937	-0.0763163
	PPP1CB	7.7922e-11	-0.389947
	LOC646762	1.81895e-08	-0.340851
	CHI3L1	1.65993e-13	-0.437044
	RNF111	1.28904e-09	-0.365719
	ZNF593	6.923e-05	-0.244654
	MMP10	0.0372745	-0.129496
	ATL3	0.000384429	-0.218996
	ZADH2	1.23278e-14	-0.454943
	OLIG1	0.200115	0.0798705
	C1orf220	6.07827e-07	-0.304083
	RPE65	1.2004e-15	-0.470134
	ROR1	4.78777e-10	-0.374501
	NLRP11	0.811916	0.0148568
	MAMDC4	0.278622	-0.0675703
	ZBTB42	1.65779e-06	-0.292586
	FOSL2	4.14799e-13	-0.43048
	SELENBP1	1.06772e-35	-0.674278
	C17orf82	2.118e-16	-0.480977
	VANGL1	1.58819e-15	-0.468347
	C9orf30	8.86207e-05	-0.241128
	SLC25A25	7.82982e-27	-0.601098
	EML2	1.56921e-24	-0.578461
	USP13	2.44137e-13	-0.434296
	TSGA10	9.77101e-13	-0.424208
	SEMA4B	1.58909e-19	-0.522249
	IPO9	3.24274e-12	-0.415204
	DDAH1	1.79834e-15	-0.467551
	RAB27A	6.47012e-14	-0.443651
	ZNF658	5.56774e-08	-0.32965
	RPS6KL1	1.23324e-12	-0.422482
	ABCC6	0.268979	-0.068939
	OTUD3	1.12961e-08	-0.345489
	NCAPG2	0.00155994	-0.195602
	LDHA	6.15488e-05	-0.246315
	IL17D	5.60055e-07	-0.304999
	CPA1	1.67092e-24	-0.578182
	DGKB	0.00221415	-0.189326
	RBM38	9.97088e-64	-0.818221
	FAM108C1	1.05651e-06	-0.29781
	MYL4	2.42708e-05	-0.259071
	NOL3	0.000427546	-0.217305
	POLR1E	2.74039e-11	-0.398486
	USP19	4.15277e-07	-0.308322
	TMEM38A	2.91254e-08	-0.336192
	WNK4	2.4474e-09	-0.35989
	UBE2E1	4.87478e-06	-0.27964
	C1orf89	2.24191e-09	-0.360694
	VN1R1	0.0465323	-0.123808
	LBR	5.5128e-36	-0.67634
	DHDH	7.95368e-06	-0.273542
	FBXL19	3.85848e-09	-0.355679
	ATP6V1C2	0.000396487	-0.218506
	BCL2	4.43543e-17	-0.490432
	C1orf97	0.000546548	-0.213351
	SDSL	0.633182	-0.0297926
	SILV	8.65821e-14	-0.441624
	SLAMF9	0.387452	0.0539235
	FAM49A	2.03456e-05	-0.261416
	C1orf130	0.000435993	0.216993
	NDUFS2	0.001482	-0.196504
	PLCH1	0.00108833	-0.201862
	ZFP37	1.88895e-10	-0.382514
	LEPREL1	2.80356e-07	-0.312625
	CRTC3	3.61756e-09	-0.356279
	NGF	5.87176e-09	-0.351739
	ITGA3	8.40162e-29	-0.619132
	FAM59A	6.99693e-07	-0.3025
	TRIM63	1.62535e-06	-0.292817
	DLX1	1.98012e-08	-0.340017
	BAD	0.0056249	-0.171602
	CLCA2	5.26165e-07	0.305696
	HDGFRP3	2.73837e-07	-0.31288
	CLIC4	6.32569e-08	-0.328343
	C16orf5	4.11443e-16	-0.476872
	NAPEPLD	6.18086e-08	-0.328581
	PLEKHA1	1.46153e-11	-0.403507
	ME3	7.14707e-31	-0.63691
	FCRLA	0.00277992	-0.185143
	CDH24	1.96993e-12	-0.418978
	SNTA1	0.00159964	-0.195158
	FBXL6	1.73122e-07	-0.317813
	WNT1	0.337722	0.0598052
	EIF3H	6.08062e-12	-0.410375
	CCDC85C	5.19789e-13	-0.428841
	BTNL8	0.226647	0.0753839
	PPAPDC3	3.45033e-17	-0.491924
	A2BP1	0.00373455	0.179584
	BAHD1	1.6076e-09	-0.363725
	CCDC55	9.76071e-20	-0.524852
	RASL12	2.95228e-21	-0.542907
	DTNA	2.27469e-10	-0.380931
	TMEM106C	0.000375164	-0.219382
	CDKN2C	8.56846e-45	-0.732376
	C4orf31	9.43103e-14	-0.441026
	PHGDH	1.9541e-17	-0.495274
	DPM2	0.660494	-0.02742
	ABI3BP	0.000680473	-0.209761
	VENTX	0.00106443	-0.202242
	PIK3R6	4.74332e-09	-0.353748
	GRAP2	0.0082259	-0.163888
	XCL1	0.0203214	-0.144124
	SYK	2.31942e-10	-0.380764
	IL2RB	7.67299e-11	-0.390075
	ETV3L	0.185272	-0.0825713
	TNR	2.25296e-07	0.31499
	IKZF3	0.0541085	-0.119822
	C1orf168	0.112463	0.0988614
	CD3G	5.2642e-06	-0.278692
	LRFN2	1.55441e-12	0.420755
	UBASH3A	0.00291517	-0.184259
	CHRM1	3.4939e-06	0.283707
	C1orf49	5.2666e-06	0.278686
	ABCC6P1	3.62225e-15	0.463025
	PPYR1	3.93382e-05	0.252535
	C20orf186	0.0679648	0.113597
	IGSF5	1.78843e-30	0.633577
	USH1C	0.00532866	0.172675
	C6orf118	2.75814e-10	0.379279
	CDH20	0.554748	0.0368677
	GJB3	0.0204642	-0.143962
	FCGR3A	0.00136065	-0.198
	AQP4	3.01806e-11	0.397708
	KIAA0087	1.02488e-14	0.456175
	PSCA	0.000243047	-0.226143
	C9orf4	5.47277e-22	0.551232
	MAP2K3	1.45898e-08	-0.343008
	HMP19	0.0939271	0.104302
	FGD3	0.288624	-0.0661841
	CES7	6.2363e-12	0.410179
	UNC5D	3.12404e-22	0.553951
	SYT16	4.742e-05	0.249958
	ABCC8	1.70455e-10	0.383386
	FCN1	0.297498	-0.064981
	LOC284798	7.21158e-06	0.274774
	UBL4B	0.00055119	0.213214
	PKHD1	1.12996e-05	0.269077
	GPR141	0.657016	0.0277199
	MCART2	0.511855	-0.0409398
	ENTHD1	0.239792	-0.0732987
	OLAH	0.0312683	0.133865
	SCN1A	0.127179	0.095024
	XIRP2	0.222408	0.0760746
	OR51E1	0.33471	-0.0601785
	ACER1	1.03303e-05	0.270225
	TREML3	0.714816	0.022812
	GRM3	2.11693e-16	0.480981
	CLPP	0.000809444	-0.206875
	LZTS1	0.0812134	0.108552
	SLC22A2	0.000134283	0.235072
	DCT	0.000117287	0.237061
	ARMC3	0.0955791	0.103784
	CPO	7.57773e-09	0.349319
	PNPLA1	0.961972	-0.00297704
	C11orf41	0.0320008	-0.133296
	POM121L10P	0.0661649	0.114343
	FAM177B	0.276201	-0.0679109
	DIO3OS	9.09026e-22	0.54875
	SPATA22	0.936321	-0.00498852
	CYP8B1	3.76053e-05	0.253152
	LRRTM1	5.52705e-17	0.489119
	SULT1B1	0.0212091	0.143133
	UPP2	9.19874e-08	0.324474
	WBP11P1	0.415047	0.0508575
	WNT7B	1.67023e-18	-0.50936
	SLC6A2	2.18078e-09	0.360948
	GOLGA8C	0.000484272	0.215308
	WIF1	0.151284	0.0894209
	GGTLC1	0.678805	0.0258513
	IDH1	0.0496347	-0.122115
	LHCGR	7.0215e-10	0.371137
	TM2D1	0.000265862	-0.224762
	KRT14	0.0530607	-0.120344
	PCK1	1.44401e-06	0.294198
	TYW1	0.000872064	-0.205624
	IARS	1.7759e-05	-0.263208
	GZMK	0.489322	-0.0431495
	CLEC7A	0.000277759	-0.224085
	POM121L1P	0.245274	-0.0724528
	IMPG1	0.0629208	0.11573
	SKIV2L	1.41541e-05	-0.26617
	LINGO2	9.61866e-17	0.485787
	PROC	0.123912	-0.0958447
	C4orf7	0.646318	0.0286464
	COPB2	0.0315764	-0.133625
	ZNF165	0.00877384	-0.162547
	MCART3P	0.938624	0.00480772
	LILRA3	0.379367	0.0548465
	ZNF837	4.03424e-05	-0.252188
	PROM2	0.01675	-0.148534
	TUSC5	0.979163	0.00163081
	LGI1	4.15371e-06	0.281602
	SKINTL	1.84145e-05	0.262731
	CCDC18	2.55111e-05	-0.258404
	MEP1B	0.0694594	0.11299
	ABCB5	0.00205862	-0.190647
	ANGPT4	2.74078e-09	0.358849
	UBE4B	2.9949e-11	-0.39777
	MRPL40	0.0472759	-0.123394
	C14orf180	4.28669e-09	0.354696
	PTP4A2	2.91861e-05	-0.256595
	FCGBP	7.3484e-05	-0.243807
	C17orf59	2.27179e-07	-0.3149
	CCDC73	0.180408	-0.0834909
	RPL27A	0.00133645	-0.198313
	CATSPERB	4.26132e-06	0.28129
	SLCO4A1	0.0251515	-0.139125
	MARCO	0.0201727	-0.144293
	PRR5L	2.40949e-16	-0.480185
	C14orf73	0.206681	-0.0787221
	TYRP1	0.00677032	0.167879
	TOX3	2.03469e-10	0.381882
	ABCC3	7.6625e-07	-0.301473
	LOC407835	0.00177392	-0.19332
	MED8	1.11798e-07	-0.322436
	NASP	4.83479e-13	-0.429368
	OLFM4	4.772e-05	0.24987
	PCID2	1.23699e-14	-0.45492
	DEPDC1	1.08582e-21	-0.547876
	MECR	6.87659e-05	-0.244749
	HNRNPR	2.2235e-08	-0.338873
	CHST9	0.000261533	0.225016
	SIPA1	2.76043e-31	-0.640323
	MYO1G	9.70148e-72	-0.844759
	PTPN6	1.77747e-74	-0.852821
	TTC7A	9.29843e-28	-0.609715
	DENND2D	3.32831e-42	-0.717241
	CTSZ	6.75328e-52	-0.769176
	TNFRSF1A	1.47059e-22	-0.557566
	C2CD2L	0.000636994	-0.210849
	ZNF385A	1.69189e-31	-0.642063
	BIN2	1.05438e-94	-0.900073
	HLA-DMA	8.57813e-68	-0.832266
	GLB1	2.22632e-12	-0.418056
	CHST12	2.78127e-10	-0.379207
	OSM	4.41134e-35	-0.669794
	RELT	1.18173e-28	-0.617815
	SHKBP1	2.55184e-16	-0.479831
	DOK3	6.03406e-54	-0.778663
	FAM110A	2.58728e-11	-0.398949
	DGKZ	2.2986e-15	-0.465972
	C17orf87	1.74899e-36	-0.679882
	ADD3	2.6739e-25	-0.586218
	LGMN	3.66861e-23	-0.564115
	ORAI1	3.8151e-22	-0.552985
	GRN	2.316e-32	-0.649017
	FERMT3	1.05339e-69	-0.838448
	TMBIM6	1.54935e-09	-0.364059
	CCM2	7.29441e-15	-0.458432
	SAPS1	7.73608e-09	-0.349122
	TBXAS1	3.78932e-50	-0.760701
	NAGK	1.22947e-28	-0.617662
	DECR1	2.36533e-07	-0.314465
	GRB2	7.20162e-22	-0.549892
	TGFB1	5.85273e-17	-0.488776
	PNP	4.18697e-11	-0.395052
	GPR18	3.05746e-22	-0.554055
	IL18BP	3.6322e-12	-0.414338
	SNX11	6.44176e-17	-0.488201
	S1PR4	1.28011e-51	-0.767854
	STK16	4.68915e-09	-0.353856
	C17orf62	6.43153e-16	-0.474079
	ACER3	1.76484e-07	-0.317608
	DTNBP1	6.15819e-07	-0.303936
	HLA-DMB	2.10623e-40	-0.706092
	C5orf56	7.54198e-10	-0.370504
	GHRL	3.84767e-11	-0.39574
	TMEM149	2.50676e-34	-0.664195
	TPRA1	0.000280348	-0.223942
	HLA-E	3.97447e-66	-0.826662
	CASS4	3.46668e-22	-0.553448
	IL16	3.60568e-17	-0.491663
	SYS1	0.0592911	-0.117354
	RGS10	1.23673e-28	-0.617639
	FAM78A	2.51263e-59	-0.801511
	C19orf33	5.81287e-13	-0.428025
	TBC1D10C	8.10504e-41	-0.708706
	RGL4	6.65208e-14	-0.443459
	DNAJC5	6.47427e-07	-0.303374
	PLEKHO2	1.10167e-25	-0.590028
	LASP1	6.79878e-14	-0.443307
	ELF1	7.16514e-13	-0.426494
	RHOG	3.31769e-27	-0.604602
	CARD8	5.97327e-10	-0.372562
	C17orf106	2.05484e-12	-0.41866
	HSF5	1.44373e-05	-0.265913
	VAT1	0.000618664	-0.211328
	RAB8B	6.15683e-23	-0.56169
	MRPS7	0.00058499	-0.212244
	SBNO2	2.29596e-09	-0.360476
	CLIC1	1.78247e-14	-0.452468
	AKR1B1	2.64599e-19	-0.519501
	CISH	1.01777e-08	-0.346494
	ARID5A	2.25159e-14	-0.450889
	C9orf131	0.000302236	0.222774
	SH2B3	8.02717e-18	-0.500445
	ENG	1.0315e-29	-0.627096
	AVIL	0.000286993	-0.223578
	MAP3K11	3.81594e-21	-0.541619
	CCDC12	0.00437699	-0.176529
	SH2D3C	6.4927e-14	-0.443627
	CLCN7	9.08376e-05	-0.240772
	PCSK6	9.75859e-16	-0.471449
	SLC15A3	2.19927e-30	-0.63282
	SPARC	2.32102e-24	-0.576717
	UCP2	1.30217e-06	-0.295399
	LIMS3-LOC440895	5.6851e-10	-0.372996
	CDC42EP1	6.20002e-07	-0.30386
	RALB	5.14668e-18	-0.502996
	ADRBK1	9.34682e-13	-0.424536
	KDELR2	3.38285e-05	-0.254596
	PCDHGA10	6.14285e-11	-0.391912
	CCND3	6.2183e-28	-0.611314
	NTAN1	0.00205166	-0.190708
	FCHSD2	0.00462535	-0.175455
	AUH	0.000247354	-0.225874
	RNF213	6.16053e-06	-0.276742
	ALDOC	2.10588e-38	-0.693069
	CREM	5.6348e-11	-0.392622
	RBMS2	4.70366e-19	-0.516371
	RIPK3	4.58385e-25	-0.583877
	NDUFA11	0.0357922	-0.130516
	SURF4	3.74328e-21	-0.541715
	PCDHGA5	0.0070062	-0.167183
	PCDHGA11	2.25031e-05	-0.260079
	STK40	4.84157e-05	-0.24967
	BHMT	0.478799	0.0441999
	NDUFA6	0.0719541	-0.112
	ABCA10	0.270817	-0.0686755
	C2orf65	1.64468e-08	-0.341838
	APOL4	2.41722e-22	-0.555187
	C19orf35	9.02405e-07	-0.299614
	PCDHGB6	3.39236e-08	-0.334666
	TRIM8	6.0937e-13	-0.42768
	PPIC	0.000765873	-0.207799
	RLN2	3.60036e-05	-0.253747
	PKP1	0.00795968	-0.164568
	GLIPR1L1	0.435422	0.0486703
	PCDHGB5	2.13806e-19	-0.520653
	C14orf182	1.02862e-07	-0.323308
	PCDHGB8P	0.0209705	0.143396
	RNF170	2.39024e-06	-0.288266
	FAM198B	2.36121e-15	-0.465799
	TNFRSF10D	5.73118e-27	-0.602376
	NCKAP5L	4.58033e-24	-0.573664
	EMCN	4.14375e-10	-0.37576
	ATP6V0E1	2.49398e-06	-0.287759
	PCDHGB4	5.55942e-07	-0.305082
	C1orf192	0.927476	0.00568317
	IL20RA	1.50771e-11	-0.403261
	PCDHGA3	2.16283e-07	-0.31543
	PIK3C2B	0.201048	-0.0797056
	GNG2	4.4456e-28	-0.61264
	RPS2	1.3472e-28	-0.617308
	LRRC56	3.4544e-10	-0.377338
	HTR2B	3.87608e-17	-0.491233
	PCDHGB7	1.0794e-17	-0.498733
	SNRK	1.85423e-09	-0.362428
	PCDHGA4	0.0576323	-0.118124
	SERPINB6	2.27813e-14	-0.450809
	TSC22D4	5.51033e-13	-0.428415
	NPR1	2.62997e-06	-0.287125
	SERPINB1	1.99357e-16	-0.481349
	PCDHGA7	0.000379278	-0.219209
	AEBP1	2.68699e-10	-0.379504
	COL16A1	4.51192e-13	-0.42987
	MPZL1	2.97293e-06	-0.285656
	DNAJC6	0.599076	-0.0328172
	PCDHGA12	1.74641e-20	-0.533868
	EHD2	3.85679e-11	-0.39572
	MYO1B	3.69896e-15	-0.462888
	ITSN1	7.86008e-05	-0.242847
	AOC2	0.0495808	-0.122143
	UBE2F	8.36768e-10	-0.369583
	GLB1L	1.29292e-31	-0.643014
	ACVR1B	1.49269e-11	-0.40334
	SLFNL1	0.116828	-0.0976841
	HSBP1L1	1.00384e-08	-0.346627
	RPL23AP32	0.0023337	-0.188367
	HIST1H3F	0.0660788	-0.114379
	PLD3	6.38435e-11	-0.391594
	NDUFA10	4.87061e-10	-0.374351
[truncated: 20 more rows]
